# Supplementary material for: Crystal structure of 2,3-diphenyl-2,3-di­hydro-4H-1,3-benzo­thia­zin-4-one 1-oxide
Source: Acta Crystallogr E Crystallogr Commun. 2017 Jul 17;73(Pt 8):1189–91. doi: 10.1107/S2056989017010313 (PMC5598846; doi:10.1107/S2056989017010313)
Supplement: Supplementary file 1 [file e-73-01189-sup1.cif]

##############################################################################
#                                                                            #
# This CIF contains the data in a paper accepted for publication in          #
# Acta Crystallographica Section E. It conforms to the requirements of       #
# Notes for Authors for Acta Crystallographica Section E, and has been       #
# peer reviewed under the auspices of the IUCr Commission on Journals.       #
#                                                                            #
# Full details of the Crystallographic Information File format               #
# are given in the paper "The Crystallographic Information File (CIF):       #
# a New Standard Archive File for Crystallography" by S. R. Hall, F. H.      #
# Allen and I. D. Brown [Acta Cryst. (1991), A47, 655-685].                  #
#                                                                            #
# The current version of the core CIF dictionary is obtainable from          #
# ftp://ftp.iucr.org/pub/cif_core.dic.                                       #
#                                                                            #
# Software is freely available for graphical display of the structure(s)     #
# in this CIF. For information consult the CIF software page                 #
# http://www.iucr.org/resources/cif/software.                                #
#                                                                            #
# This file may be used for bona fide research purposes within the           #
# scientific community so long as proper attribution is given to the journal # 
# article from which it was obtained.                                        #
#                                                                            #
##############################################################################
data_I
_database_code_depnum_ccdc_archive 'CCDC 1561660'
_audit_creation_method
;
Olex2 1.2
(compiled 2015.09.30 svn.r3233 for OlexSys, GUI svn.r5103)
;
_journal_date_recd_electronic     2017-06-17
_journal_date_accepted     2017-07-11
_journal_name_full     'Acta Crystallographica, Section E'
_journal_year     2017
_journal_volume     73
_journal_issue      8
_journal_page_first     1189
_journal_page_last     1191
_journal_paper_category     GO
_journal_paper_doi     10.1107/S2056989017010313
_journal_coeditor_code     ZS2384
_publ_contact_author_name     'Lee J. Silverberg'
_publ_contact_author_address
;
Pennsylvania State University
Schuylkill Campus
200 University Drive
Schuylkill Haven
PA 17972
USA
;
_publ_contact_author_email     'ljs43@psu.edu'
_publ_contact_author_fax     '1(570)3856105'
_publ_contact_author_phone     '+1 570 385 6051'
_publ_section_title
;
Crystal structure of 2,3-diphenyl-2,3-dihydro-4<i>H</i>-1,3-benzothiazin-4-one
1-oxide
;
_publ_section_title_footnote     .
loop_
    _publ_author_name
    _publ_author_footnote
    _publ_author_address
    'Yennawar, Hemant P.' .
;
Department of Biochemistry and Molecular Biology
Pennsylvania State University
University Park
PA 16802
USA
;
    'Fox, Ryan' .
;
Pennsylvania State University
Schuylkill Campus
200 University Drive
Schuylkill Haven
PA 17972
USA
;
    'Moyer, Quentin J.' .
;
Pennsylvania State University
Schuylkill Campus
200 University Drive
Schuylkill Haven
PA 17972
USA
;
    'Yang, Ziwei' .
;
Pennsylvania State University
Schuylkill Campus
200 University Drive
Schuylkill Haven
PA 17972
USA
;
    'Silverberg, Lee J.' .
;
Pennsylvania State University
Schuylkill Campus
200 University Drive
Schuylkill Haven
PA 17972
USA
;
_publ_section_synopsis
;
The crystal structure of the sulfoxide of
2,3-diphenyl-2,3-dihydro-4<i>H</i>-1,3-benzothiazin-4-one, which belongs to a
bioactive family of compounds, exhibits a screw-boat pucker for the thiazine
ring. C---H...O hydrogen-bond and van der Waals interactions stabilize the
crystal lattice.
;
_chemical_name_systematic
;
<i>rac</i>-2,3-Diphenyl-2,3-dihydro-4<i>H</i>-1,3-benzothiazin-4-one 1-oxide
;
_chemical_name_common
;
<i>rac</i>-2,3-Diphenyl-2,3-dihydro-4<i>H</i>-1,3-benzothiazin-4-one 1-oxide
;
_chemical_formula_moiety     'C20 H15 N O2 S'
_chemical_formula_sum     'C20 H15 N O2 S'
_chemical_formula_iupac     'C20 H15 N O2 S'
_chemical_formula_weight     333.39
_chemical_melting_point     ?
_space_group_crystal_system     monoclinic
_space_group_name_H-M_alt     'P 21/n'
_space_group_name_Hall     '-P 2yn'
loop_
    _space_group_symop_id
    _space_group_symop_operation_xyz
    1 'x, y, z'
    2 '-x+1/2, y+1/2, -z+1/2'
    3 '-x, -y, -z'
    4 'x-1/2, -y-1/2, z-1/2'
_cell_length_a     9.1505(16)
_cell_length_b     11.2712(19)
_cell_length_c     16.379(3)
_cell_angle_alpha     90.00
_cell_angle_beta     103.997(6)
_cell_angle_gamma     90.00
_cell_volume     1639.2(5)
_cell_formula_units_Z     4
_cell_measurement_reflns_used     975
_cell_measurement_theta_min     2.921
_cell_measurement_theta_max     28.105
_cell_measurement_temperature     298(2)
_exptl_crystal_description     'block'
_exptl_crystal_colour     'colorless'
_exptl_crystal_size_max     0.20
_exptl_crystal_size_mid     0.16
_exptl_crystal_size_min     0.14
_exptl_crystal_density_diffrn     1.351
_exptl_crystal_density_meas     .
_exptl_crystal_density_method     'not measured'
_exptl_crystal_F_000     696
_exptl_absorpt_coefficient_mu     0.209
_exptl_absorpt_correction_type     multi-scan
_exptl_absorpt_process_details
;
(SADABS; Bruker, 2001)
;
_exptl_absorpt_correction_T_min     0.790413
_exptl_absorpt_correction_T_max     0.9
_exptl_special_details
;
 The data collection nominally covered a full sphere of reciprocal space by
 a combination of 4 sets of \w scans each set at different \f and/or
 2\q angles and each scan (10 s exposure) covering -0.300\% degrees in \w.
 The crystal to detector distance was 5.82 cm.
;
_diffrn_ambient_temperature     298(2)
_diffrn_radiation_type     MoK\a
_diffrn_radiation_wavelength     0.71073
_diffrn_radiation_monochromator     'graphite'
_diffrn_measurement_device_type     'Bruker CCD area detector'
_diffrn_measurement_method     'phi and omega scans'
_diffrn_detector_area_resol_mean     ?
_diffrn_reflns_number     12730
_diffrn_reflns_av_R_equivalents     0.0253
_diffrn_reflns_theta_min     2.22
_diffrn_reflns_theta_max     28.36
_diffrn_reflns_theta_full     26.00
_diffrn_measured_fraction_theta_max     0.983
_diffrn_measured_fraction_theta_full     0.999
_diffrn_reflns_limit_h_min     -12
_diffrn_reflns_limit_h_max     11
_diffrn_reflns_limit_k_min     -14
_diffrn_reflns_limit_k_max     14
_diffrn_reflns_limit_l_min     -21
_diffrn_reflns_limit_l_max     21
_diffrn_standards_number     ?
_diffrn_standards_interval_count     ?
_diffrn_standards_interval_time     ?
_diffrn_standards_decay_%     ?
_refine_special_details
;
 Refinement of F^2^ against ALL reflections.  The weighted R-factor wR and
 goodness of fit S are based on F^2^, conventional R-factors R are based
 on F, with F set to zero for negative F^2^. The threshold expression of
 F^2^ > 2sigma(F^2^) is used only for calculating R-factors(gt) etc. and is
 not relevant to the choice of reflections for refinement.  R-factors based
 on F^2^ are statistically about twice as large as those based on F, and R-
 factors based on ALL data will be even larger.
;
_reflns_number_total     4036
_reflns_number_gt     3701
_reflns_threshold_expression     'I>2\s(I)'
_refine_ls_structure_factor_coef     Fsqd
_refine_ls_matrix_type     full
_refine_ls_R_factor_all     0.0970
_refine_ls_R_factor_gt     0.0900
_refine_ls_wR_factor_gt     0.2268
_refine_ls_wR_factor_ref     0.2308
_refine_ls_goodness_of_fit_ref     1.652
_refine_ls_restrained_S_all     1.652
_refine_ls_number_reflns     4036
_refine_ls_number_parameters     217
_refine_ls_number_restraints     0
_refine_ls_hydrogen_treatment     constr
_refine_ls_weighting_scheme     calc
_refine_ls_weighting_details
                 'calc w=1/[\s^2^(Fo^2^)+(0.1000P)^2^] where P=(Fo^2^+2Fc^2^)/3'
_atom_sites_solution_hydrogens     geom
_atom_sites_solution_primary     iterative
_atom_sites_solution_secondary     difmap
_refine_ls_shift/su_max     0.000
_refine_ls_shift/su_mean     0.000
_refine_diff_density_max     0.606
_refine_diff_density_min     -0.336
_refine_ls_extinction_method     none
_refine_ls_extinction_coef     ?
loop_
    _atom_type_symbol
    _atom_type_description
    _atom_type_scat_dispersion_real
    _atom_type_scat_dispersion_imag
    _atom_type_scat_source
    'C' 'C' 0.0033 0.0016
                         'International Tables Vol C Tables 4.2.6.8 and 6.1.1.4'
    'H' 'H' 0.0000 0.0000
                         'International Tables Vol C Tables 4.2.6.8 and 6.1.1.4'
    'N' 'N' 0.0061 0.0033
                         'International Tables Vol C Tables 4.2.6.8 and 6.1.1.4'
    'O' 'O' 0.0106 0.0060
                         'International Tables Vol C Tables 4.2.6.8 and 6.1.1.4'
    'S' 'S' 0.1246 0.1234
                         'International Tables Vol C Tables 4.2.6.8 and 6.1.1.4'
_computing_data_collection
;
SMART (Bruker, 2001)
;
_computing_cell_refinement
;
SAINT (Bruker, 2001)
;
_computing_data_reduction
;
SMART (Bruker, 2001)
;
_computing_structure_solution
;
olex2.solve (Bourhis <i>et al.</i>,  2015)
;
_computing_structure_refinement
;
SHELXL97 (Sheldrick, 2008)
;
_computing_molecular_graphics
;
OLEX2 (Dolomanov <i>et al.</i>,  2009)
;
_computing_publication_material
;
OLEX2 (Dolomanov <i>et al.</i>,  2009)
;
loop_
    _atom_site_type_symbol
    _atom_site_label
    _atom_site_fract_x
    _atom_site_fract_y
    _atom_site_fract_z
    _atom_site_U_iso_or_equiv
    _atom_site_adp_type
    _atom_site_calc_flag
    _atom_site_occupancy
    _atom_site_disorder_assembly
    _atom_site_disorder_group
    C C1 0.2072(3) 0.6272(2) 0.31199(16) 0.0321(5) Uani d 1 . .
    H H1 0.1959 0.5611 0.2720 0.039 Uiso calc 1 . .
    C C2 0.3510(3) 0.8148(2) 0.32892(15) 0.0295(5) Uani d 1 . .
    C C3 0.3394(3) 0.8157(2) 0.41882(15) 0.0303(5) Uani d 1 . .
    C C4 0.3293(3) 0.7126(2) 0.46419(16) 0.0341(6) Uani d 1 . .
    C C5 0.3268(3) 0.7173(3) 0.54783(18) 0.0473(7) Uani d 1 . .
    H H5 0.3222 0.6477 0.5776 0.057 Uiso calc 1 . .
    C C6 0.3311(4) 0.8261(3) 0.58734(19) 0.0516(8) Uani d 1 . .
    H H6 0.3298 0.8298 0.6439 0.062 Uiso calc 1 . .
    C C7 0.3373(3) 0.9288(3) 0.54312(18) 0.0467(7) Uani d 1 . .
    H H7 0.3384 1.0019 0.5696 0.056 Uiso calc 1 . .
    C C8 0.3420(3) 0.9239(2) 0.45941(17) 0.0384(6) Uani d 1 . .
    H H8 0.3470 0.9939 0.4301 0.046 Uiso calc 1 . .
    C C9 0.0503(3) 0.6611(2) 0.31841(15) 0.0339(6) Uani d 1 . .
    C C10 -0.0061(3) 0.7748(3) 0.30135(18) 0.0434(7) Uani d 1 . .
    H H10 0.0541 0.8338 0.2868 0.052 Uiso calc 1 . .
    C C11 -0.1521(4) 0.8012(3) 0.3059(2) 0.0562(9) Uani d 1 . .
    H H11 -0.1896 0.8776 0.2938 0.067 Uiso calc 1 . .
    C C12 -0.2407(4) 0.7160(4) 0.3280(2) 0.0648(10) Uani d 1 . .
    H H12 -0.3379 0.7346 0.3316 0.078 Uiso calc 1 . .
    C C13 -0.1875(4) 0.6036(4) 0.3447(3) 0.0673(10) Uani d 1 . .
    H H13 -0.2485 0.5458 0.3599 0.081 Uiso calc 1 . .
    C C14 -0.0414(4) 0.5746(3) 0.3393(2) 0.0526(8) Uani d 1 . .
    H H14 -0.0061 0.4974 0.3498 0.063 Uiso calc 1 . .
    C C15 0.3197(3) 0.7045(2) 0.19894(16) 0.0320(5) Uani d 1 . .
    C C16 0.2398(4) 0.7703(3) 0.13225(17) 0.0446(7) Uani d 1 . .
    H H16 0.1642 0.8216 0.1393 0.053 Uiso calc 1 . .
    C C17 0.2729(5) 0.7592(3) 0.05491(19) 0.0574(9) Uani d 1 . .
    H H17 0.2198 0.8038 0.0096 0.069 Uiso calc 1 . .
    C C18 0.3845(4) 0.6825(3) 0.0442(2) 0.0582(9) Uani d 1 . .
    H H18 0.4082 0.6770 -0.0077 0.070 Uiso calc 1 . .
    C C19 0.4602(4) 0.6144(3) 0.1105(2) 0.0548(8) Uani d 1 . .
    H H19 0.5333 0.5610 0.1030 0.066 Uiso calc 1 . .
    C C20 0.4279(3) 0.6249(3) 0.18879(18) 0.0430(7) Uani d 1 . .
    H H20 0.4787 0.5787 0.2338 0.052 Uiso calc 1 . .
    N N1 0.2910(2) 0.71883(18) 0.28149(13) 0.0304(5) Uani d 1 . .
    O O1 0.4735(2) 0.5462(2) 0.39909(15) 0.0535(6) Uani d 1 . .
    O O2 0.4139(2) 0.89553(17) 0.30137(12) 0.0421(5) Uani d 1 . .
    S S1 0.32220(8) 0.57148(6) 0.41423(4) 0.0392(3) Uani d 1 . .
loop_
    _atom_site_aniso_label
    _atom_site_aniso_U_11
    _atom_site_aniso_U_22
    _atom_site_aniso_U_33
    _atom_site_aniso_U_12
    _atom_site_aniso_U_13
    _atom_site_aniso_U_23
    C1 0.0354(12) 0.0251(11) 0.0372(13) -0.0058(9) 0.0112(10) -0.0019(10)
    C2 0.0296(11) 0.0270(11) 0.0303(12) 0.0005(9) 0.0041(9) 0.0034(9)
    C3 0.0273(11) 0.0307(12) 0.0309(13) -0.0032(9) 0.0032(9) 0.0014(9)
    C4 0.0332(12) 0.0328(12) 0.0351(13) 0.0028(10) 0.0059(10) 0.0033(10)
    C5 0.0507(16) 0.0536(17) 0.0366(15) 0.0039(13) 0.0087(12) 0.0134(13)
    C6 0.0555(18) 0.068(2) 0.0303(14) 0.0079(15) 0.0083(13) -0.0011(14)
    C7 0.0493(16) 0.0513(17) 0.0372(15) 0.0007(13) 0.0062(12) -0.0131(13)
    C8 0.0415(14) 0.0347(14) 0.0370(14) -0.0045(10) 0.0058(11) -0.0013(11)
    C9 0.0342(12) 0.0395(14) 0.0284(12) -0.0097(10) 0.0079(10) -0.0089(10)
    C10 0.0387(14) 0.0467(15) 0.0431(15) 0.0005(12) 0.0065(12) -0.0077(13)
    C11 0.0443(17) 0.070(2) 0.0495(18) 0.0094(15) 0.0029(14) -0.0180(16)
    C12 0.0364(15) 0.101(3) 0.058(2) -0.0051(18) 0.0132(14) -0.032(2)
    C13 0.0468(18) 0.089(3) 0.072(2) -0.0270(19) 0.0265(17) -0.011(2)
    C14 0.0475(16) 0.0529(19) 0.0606(19) -0.0145(14) 0.0196(15) -0.0049(15)
    C15 0.0343(12) 0.0315(12) 0.0312(12) -0.0057(9) 0.0101(10) -0.0017(10)
    C16 0.0587(18) 0.0383(14) 0.0378(15) 0.0025(12) 0.0136(13) 0.0016(12)
    C17 0.085(2) 0.0500(18) 0.0366(16) -0.0038(17) 0.0139(15) 0.0080(14)
    C18 0.078(2) 0.063(2) 0.0414(17) -0.0122(17) 0.0293(17) -0.0071(15)
    C19 0.0516(18) 0.065(2) 0.0541(19) 0.0021(15) 0.0252(15) -0.0110(16)
    C20 0.0379(14) 0.0530(17) 0.0380(15) 0.0047(12) 0.0089(11) -0.0052(12)
    N1 0.0350(10) 0.0270(10) 0.0305(10) -0.0046(8) 0.0106(8) -0.0016(8)
    O1 0.0475(12) 0.0473(12) 0.0673(14) 0.0153(9) 0.0169(10) 0.0093(10)
    O2 0.0545(12) 0.0346(10) 0.0385(10) -0.0164(8) 0.0139(9) 0.0009(8)
    S1 0.0453(4) 0.0278(4) 0.0463(4) 0.0023(2) 0.0145(3) 0.0098(3)
_geom_special_details
;
 All esds (except the esd in the dihedral angle between two l.s. planes)
 are estimated using the full covariance matrix.  The cell esds are taken
 into account individually in the estimation of esds in distances, angles
 and torsion angles; correlations between esds in cell parameters are only
 used when they are defined by crystal symmetry.  An approximate (isotropic)
 treatment of cell esds is used for estimating esds involving l.s. planes.
;
loop_
    _geom_bond_atom_site_label_1
    _geom_bond_atom_site_label_2
    _geom_bond_site_symmetry_2
    _geom_bond_distance
    _geom_bond_publ_flag
    C1 H1 . 0.9800 ?
    C1 C9 . 1.514(3) ?
    C1 N1 . 1.446(3) ?
    C1 S1 . 1.858(3) ?
    C2 C3 . 1.502(3) ?
    C2 N1 . 1.367(3) ?
    C2 O2 . 1.220(3) ?
    C3 C4 . 1.394(3) ?
    C3 C8 . 1.386(3) ?
    C4 C5 . 1.377(4) ?
    C4 S1 . 1.783(3) ?
    C5 H5 . 0.9300 ?
    C5 C6 . 1.383(4) ?
    C6 H6 . 0.9300 ?
    C6 C7 . 1.374(4) ?
    C7 H7 . 0.9300 ?
    C7 C8 . 1.383(4) ?
    C8 H8 . 0.9300 ?
    C9 C10 . 1.384(4) ?
    C9 C14 . 1.383(4) ?
    C10 H10 . 0.9300 ?
    C10 C11 . 1.388(4) ?
    C11 H11 . 0.9300 ?
    C11 C12 . 1.361(5) ?
    C12 H12 . 0.9300 ?
    C12 C13 . 1.361(6) ?
    C13 H13 . 0.9300 ?
    C13 C14 . 1.400(5) ?
    C14 H14 . 0.9300 ?
    C15 C16 . 1.375(4) ?
    C15 C20 . 1.375(4) ?
    C15 N1 . 1.447(3) ?
    C16 H16 . 0.9300 ?
    C16 C17 . 1.378(4) ?
    C17 H17 . 0.9300 ?
    C17 C18 . 1.381(5) ?
    C18 H18 . 0.9300 ?
    C18 C19 . 1.373(5) ?
    C19 H19 . 0.9300 ?
    C19 C20 . 1.389(4) ?
    C20 H20 . 0.9300 ?
    O1 S1 . 1.491(2) ?
loop_
    _geom_angle_atom_site_label_1
    _geom_angle_atom_site_label_2
    _geom_angle_atom_site_label_3
    _geom_angle_site_symmetry_1
    _geom_angle_site_symmetry_3
    _geom_angle
    _geom_angle_publ_flag
    C9 C1 H1 . . 106.9 ?
    C9 C1 S1 . . 111.28(17) ?
    N1 C1 H1 . . 106.9 ?
    N1 C1 C9 . . 115.8(2) ?
    N1 C1 S1 . . 108.68(16) ?
    S1 C1 H1 . . 106.9 ?
    N1 C2 C3 . . 116.7(2) ?
    O2 C2 C3 . . 120.6(2) ?
    O2 C2 N1 . . 122.7(2) ?
    C4 C3 C2 . . 123.1(2) ?
    C8 C3 C2 . . 118.6(2) ?
    C8 C3 C4 . . 118.3(2) ?
    C3 C4 S1 . . 119.9(2) ?
    C5 C4 C3 . . 121.2(2) ?
    C5 C4 S1 . . 118.9(2) ?
    C4 C5 H5 . . 120.2 ?
    C4 C5 C6 . . 119.6(3) ?
    C6 C5 H5 . . 120.2 ?
    C5 C6 H6 . . 120.0 ?
    C7 C6 C5 . . 120.0(3) ?
    C7 C6 H6 . . 120.0 ?
    C6 C7 H7 . . 119.9 ?
    C6 C7 C8 . . 120.3(3) ?
    C8 C7 H7 . . 119.9 ?
    C3 C8 H8 . . 119.7 ?
    C7 C8 C3 . . 120.6(2) ?
    C7 C8 H8 . . 119.7 ?
    C10 C9 C1 . . 122.2(2) ?
    C14 C9 C1 . . 118.8(3) ?
    C14 C9 C10 . . 119.0(3) ?
    C9 C10 H10 . . 119.9 ?
    C9 C10 C11 . . 120.3(3) ?
    C11 C10 H10 . . 119.9 ?
    C10 C11 H11 . . 119.8 ?
    C12 C11 C10 . . 120.4(3) ?
    C12 C11 H11 . . 119.8 ?
    C11 C12 H12 . . 119.9 ?
    C13 C12 C11 . . 120.2(3) ?
    C13 C12 H12 . . 119.9 ?
    C12 C13 H13 . . 119.8 ?
    C12 C13 C14 . . 120.4(3) ?
    C14 C13 H13 . . 119.8 ?
    C9 C14 C13 . . 119.8(3) ?
    C9 C14 H14 . . 120.1 ?
    C13 C14 H14 . . 120.1 ?
    C16 C15 N1 . . 120.0(2) ?
    C20 C15 C16 . . 121.0(3) ?
    C20 C15 N1 . . 119.0(2) ?
    C15 C16 H16 . . 120.4 ?
    C15 C16 C17 . . 119.2(3) ?
    C17 C16 H16 . . 120.4 ?
    C16 C17 H17 . . 119.8 ?
    C16 C17 C18 . . 120.5(3) ?
    C18 C17 H17 . . 119.8 ?
    C17 C18 H18 . . 120.1 ?
    C19 C18 C17 . . 119.8(3) ?
    C19 C18 H18 . . 120.1 ?
    C18 C19 H19 . . 119.9 ?
    C18 C19 C20 . . 120.2(3) ?
    C20 C19 H19 . . 119.9 ?
    C15 C20 C19 . . 119.2(3) ?
    C15 C20 H20 . . 120.4 ?
    C19 C20 H20 . . 120.4 ?
    C1 N1 C15 . . 118.32(19) ?
    C2 N1 C1 . . 122.9(2) ?
    C2 N1 C15 . . 118.7(2) ?
    C4 S1 C1 . . 93.56(11) ?
    O1 S1 C1 . . 105.12(12) ?
    O1 S1 C4 . . 108.31(13) ?
loop_
    _geom_torsion_atom_site_label_1
    _geom_torsion_atom_site_label_2
    _geom_torsion_atom_site_label_3
    _geom_torsion_atom_site_label_4
    _geom_torsion_site_symmetry_1
    _geom_torsion_site_symmetry_2
    _geom_torsion_site_symmetry_3
    _geom_torsion_site_symmetry_4
    _geom_torsion
    _geom_torsion_publ_flag
    C1 C9 C10 C11 . . . . 178.3(2) ?
    C1 C9 C14 C13 . . . . -179.3(3) ?
    C2 C3 C4 C5 . . . . 176.6(2) ?
    C2 C3 C4 S1 . . . . -2.5(3) ?
    C2 C3 C8 C7 . . . . -177.6(2) ?
    C3 C2 N1 C1 . . . . 5.9(3) ?
    C3 C2 N1 C15 . . . . -170.5(2) ?
    C3 C4 C5 C6 . . . . 1.3(4) ?
    C3 C4 S1 C1 . . . . -36.3(2) ?
    C3 C4 S1 O1 . . . . 70.9(2) ?
    C4 C3 C8 C7 . . . . 1.1(4) ?
    C4 C5 C6 C7 . . . . 0.3(5) ?
    C5 C4 S1 C1 . . . . 144.5(2) ?
    C5 C4 S1 O1 . . . . -108.3(2) ?
    C5 C6 C7 C8 . . . . -1.2(5) ?
    C6 C7 C8 C3 . . . . 0.5(4) ?
    C8 C3 C4 C5 . . . . -2.0(4) ?
    C8 C3 C4 S1 . . . . 178.89(19) ?
    C9 C1 N1 C2 . . . . 73.2(3) ?
    C9 C1 N1 C15 . . . . -110.4(2) ?
    C9 C1 S1 C4 . . . . -67.89(18) ?
    C9 C1 S1 O1 . . . . -177.94(17) ?
    C9 C10 C11 C12 . . . . 0.7(4) ?
    C10 C9 C14 C13 . . . . -1.4(4) ?
    C10 C11 C12 C13 . . . . -0.8(5) ?
    C11 C12 C13 C14 . . . . -0.1(6) ?
    C12 C13 C14 C9 . . . . 1.3(5) ?
    C14 C9 C10 C11 . . . . 0.5(4) ?
    C15 C16 C17 C18 . . . . 0.4(5) ?
    C16 C15 C20 C19 . . . . 2.4(4) ?
    C16 C15 N1 C1 . . . . 105.0(3) ?
    C16 C15 N1 C2 . . . . -78.4(3) ?
    C16 C17 C18 C19 . . . . 1.7(5) ?
    C17 C18 C19 C20 . . . . -1.9(5) ?
    C18 C19 C20 C15 . . . . -0.2(5) ?
    C20 C15 C16 C17 . . . . -2.5(4) ?
    C20 C15 N1 C1 . . . . -75.2(3) ?
    C20 C15 N1 C2 . . . . 101.3(3) ?
    N1 C1 C9 C10 . . . . -4.0(3) ?
    N1 C1 C9 C14 . . . . 173.9(2) ?
    N1 C1 S1 C4 . . . . 60.72(18) ?
    N1 C1 S1 O1 . . . . -49.3(2) ?
    N1 C2 C3 C4 . . . . 26.3(3) ?
    N1 C2 C3 C8 . . . . -155.1(2) ?
    N1 C15 C16 C17 . . . . 177.3(3) ?
    N1 C15 C20 C19 . . . . -177.4(2) ?
    O2 C2 C3 C4 . . . . -152.3(3) ?
    O2 C2 C3 C8 . . . . 26.3(3) ?
    O2 C2 N1 C1 . . . . -175.5(2) ?
    O2 C2 N1 C15 . . . . 8.1(4) ?
    S1 C1 C9 C10 . . . . 120.8(2) ?
    S1 C1 C9 C14 . . . . -61.4(3) ?
    S1 C1 N1 C2 . . . . -52.8(3) ?
    S1 C1 N1 C15 . . . . 123.56(19) ?
    S1 C4 C5 C6 . . . . -179.5(2) ?
loop_
    _geom_hbond_atom_site_label_D
    _geom_hbond_atom_site_label_H
    _geom_hbond_atom_site_label_A
    _geom_hbond_site_symmetry_A
    _geom_hbond_distance_DH
    _geom_hbond_distance_HA
    _geom_hbond_distance_DA
    _geom_hbond_angle_DHA
    _geom_hbond_publ_flag
    C1 H1 O2 2_545 0.98 2.31 3.240(3) 157 yes
_iucr_refine_instructions_details
;
TITL
CELL 0.71073 9.1505 11.2712 16.3793 90 103.997 90
ZERR 4 0.0016 0.0019 0.0029 0 0.006 0
LATT 1
SYMM 0.5-X,0.5+Y,0.5-Z
SFAC C H N O S
UNIT 80 60 4 8 4
EQIV $1 0.5-X,-0.5+Y,0.5-Z
L.S. 20
PLAN  2
TEMP 25
HTAB C1 O2_$1
MORE -1
BOND $H
CONF
fmap 2
acta 52
REM <olex2.extras>
REM <HklSrc "%.\\ljs24s.hkl">
REM </olex2.extras>
WGHT    0.100000
FVAR       0.50383
C1    1    0.207173    0.627172    0.311992    11.00000    0.03539    0.02510 =
         0.03716   -0.00186    0.01125   -0.00580
AFIX  13
H1    2    0.195938    0.561143    0.272026    11.00000   -1.20000
AFIX   0
C2    1    0.350979    0.814782    0.328923    11.00000    0.02962    0.02696 =
         0.03031    0.00338    0.00413    0.00052
C3    1    0.339398    0.815701    0.418822    11.00000    0.02730    0.03067 =
         0.03092    0.00137    0.00315   -0.00323
C4    1    0.329347    0.712594    0.464189    11.00000    0.03316    0.03285 =
         0.03512    0.00326    0.00587    0.00282
C5    1    0.326785    0.717301    0.547828    11.00000    0.05068    0.05361 =
         0.03659    0.01342    0.00867    0.00393
AFIX  43
H5    2    0.322161    0.647687    0.577581    11.00000   -1.20000
AFIX   0
C6    1    0.331125    0.826094    0.587340    11.00000    0.05554    0.06786 =
         0.03030   -0.00109    0.00827    0.00789
AFIX  43
H6    2    0.329836    0.829764    0.643884    11.00000   -1.20000
AFIX   0
C7    1    0.337342    0.928764    0.543120    11.00000    0.04931    0.05130 =
         0.03724   -0.01306    0.00622    0.00072
AFIX  43
H7    2    0.338393    1.001870    0.569582    11.00000   -1.20000
AFIX   0
C8    1    0.342043    0.923905    0.459415    11.00000    0.04154    0.03465 =
         0.03700   -0.00127    0.00577   -0.00447
AFIX  43
H8    2    0.347025    0.993855    0.430095    11.00000   -1.20000
AFIX   0
C9    1    0.050304    0.661148    0.318407    11.00000    0.03417    0.03950 =
         0.02836   -0.00885    0.00792   -0.00970
C10   1   -0.006083    0.774824    0.301351    11.00000    0.03873    0.04674 =
         0.04314   -0.00772    0.00654    0.00049
AFIX  43
H10   2    0.054102    0.833755    0.286791    11.00000   -1.20000
AFIX   0
C11   1   -0.152066    0.801224    0.305886    11.00000    0.04425    0.07042 =
         0.04948   -0.01797    0.00289    0.00940
AFIX  43
H11   2   -0.189555    0.877587    0.293776    11.00000   -1.20000
AFIX   0
C12   1   -0.240673    0.715995    0.327955    11.00000    0.03643    0.10126 =
         0.05769   -0.03225    0.01316   -0.00507
AFIX  43
H12   2   -0.337916    0.734614    0.331579    11.00000   -1.20000
AFIX   0
C13   1   -0.187460    0.603647    0.344733    11.00000    0.04679    0.08896 =
         0.07239   -0.01057    0.02655   -0.02697
AFIX  43
H13   2   -0.248485    0.545838    0.359876    11.00000   -1.20000
AFIX   0
C14   1   -0.041355    0.574602    0.339325    11.00000    0.04753    0.05286 =
         0.06063   -0.00485    0.01963   -0.01446
AFIX  43
H14   2   -0.006069    0.497353    0.349767    11.00000   -1.20000
AFIX   0
C15   1    0.319734    0.704507    0.198940    11.00000    0.03434    0.03146 =
         0.03123   -0.00167    0.01005   -0.00573
C16   1    0.239776    0.770275    0.132254    11.00000    0.05866    0.03826 =
         0.03778    0.00158    0.01365    0.00251
AFIX  43
H16   2    0.164190    0.821607    0.139284    11.00000   -1.20000
AFIX   0
C17   1    0.272936    0.759244    0.054908    11.00000    0.08507    0.05003 =
         0.03657    0.00803    0.01393   -0.00379
AFIX  43
H17   2    0.219810    0.803786    0.009585    11.00000   -1.20000
AFIX   0
C18   1    0.384471    0.682538    0.044206    11.00000    0.07799    0.06284 =
         0.04141   -0.00714    0.02930   -0.01219
AFIX  43
H18   2    0.408247    0.677042   -0.007749    11.00000   -1.20000
AFIX   0
C19   1    0.460190    0.614382    0.110525    11.00000    0.05161    0.06496 =
         0.05408   -0.01102    0.02519    0.00209
AFIX  43
H19   2    0.533328    0.561009    0.102997    11.00000   -1.20000
AFIX   0
C20   1    0.427870    0.624925    0.188786    11.00000    0.03786    0.05296 =
         0.03804   -0.00523    0.00887    0.00467
AFIX  43
H20   2    0.478730    0.578732    0.233781    11.00000   -1.20000
AFIX   0
N1    3    0.291044    0.718833    0.281492    11.00000    0.03499    0.02702 =
         0.03051   -0.00164    0.01063   -0.00465
O1    4    0.473466    0.546238    0.399094    11.00000    0.04750    0.04730 =
         0.06735    0.00934    0.01693    0.01534
O2    4    0.413912    0.895535    0.301370    11.00000    0.05449    0.03461 =
         0.03846    0.00094    0.01393   -0.01635
S1    5    0.322204    0.571483    0.414230    11.00000    0.04531    0.02777 =
         0.04627    0.00977    0.01455    0.00229
HKLF 4
REM
REM R1 =  0.0900 for   3701 Fo > 4sig(Fo)  and  0.0970 for all   4036 data
REM    217 parameters refined using      0 restraints
END
WGHT      0.0844      1.1923
REM Highest difference peak  0.606,  deepest hole -0.336,  1-sigma level  0.077
Q1    1   0.2739  0.5954  0.3663  11.00000  0.05    0.61
Q2    1   0.2605  0.5468  0.4316  11.00000  0.05    0.53
  REM The information below was added by Olex2.
  REM
  REM R1 = 0.0900 for 3701 Fo > 4sig(Fo) and 0.0970 for all 13102 data
  REM n/a parameters refined using n/a restraints
  REM Highest difference peak 0.61, deepest hole -0.34
  REM Mean Shift 0, Max Shift 0.000.
  REM +++ Tabular Listing of Refinement Information +++
  REM R1_all = 0.0970
  REM R1_gt = 0.0900
  REM wR_ref = 0.2308
  REM GOOF = 1.652
  REM Shift_max = 0.000
  REM Shift_mean = 0
  REM Reflections_all = 13102
  REM Reflections_gt = 3701
  REM Parameters = n/a
  REM Hole = -0.34
  REM Peak = 0.61
  REM Flack = n/a
;
