# Supplementary material for: Crystal structure of 2,3-diphenyl-2,3-di­hydro-4H-1,3-benzo­thia­zin-4-one 1-oxide
Source: Acta Crystallogr E Crystallogr Commun. 2017 Jul 17;73(Pt 8):1189–91. doi: 10.1107/S2056989017010313 (PMC5598846; doi:10.1107/S2056989017010313)
Supplement: Supplementary file 2 [file e-73-01189-Isup2.hkl]

# 
# h,k,l, Fc-squared, Fo-squared, sigma(Fo-squared) and status flag 
# 
data_I
_shelx_title ' ' 
_shelx_refln_list_code          4 
_shelx_F_calc_maximum      196.90 
_exptl_crystal_F_000       696.00 
_reflns_d_resolution_high  0.7481 
 
loop_ 
 _symmetry_equiv_pos_as_xyz 
 'x, y, z' 
 '-x+1/2, y+1/2, -z+1/2' 
 '-x, -y, -z' 
 'x-1/2, -y-1/2, z-1/2' 
 
_cell_length_a     9.1505 
_cell_length_b    11.2712 
_cell_length_c    16.3793 
_cell_angle_alpha  90.000 
_cell_angle_beta  103.997 
_cell_angle_gamma  90.000 
 
_shelx_F_squared_multiplier     1.000 
 
loop_ 
 _refln_index_h 
 _refln_index_k 
 _refln_index_l 
 _refln_F_squared_calc 
 _refln_F_squared_meas 
 _refln_F_squared_sigma 
 _refln_observed_status 
   2   0   0    10874.89    11779.17    108.90 o 
   4   0   0        4.47        0.29      1.02 o 
   6   0   0     3729.27     3578.57     42.62 o 
   8   0   0      926.20      754.45     32.80 o 
  10   0   0       92.76       85.22      9.34 o 
   1   1   0      110.18       99.48      2.33 o 
   2   1   0    38768.04    37634.57    549.99 o 
   3   1   0      665.43      788.39      7.34 o 
   4   1   0     5313.44     6074.83     42.08 o 
   5   1   0      331.45      316.08      7.04 o 
   6   1   0      126.69      130.32      3.98 o 
   7   1   0        1.22        2.32      1.24 o 
   8   1   0      424.54      356.24      7.53 o 
   9   1   0        3.35        6.69      2.21 o 
  10   1   0      163.95      124.89     10.76 o 
  11   1   0       37.24       42.39      4.43 o 
   0   2   0    13741.56    15215.05    143.78 o 
   1   2   0      279.60      293.00      3.46 o 
   2   2   0     7789.18     8907.78     76.99 o 
   3   2   0       14.39       12.63      1.17 o 
   4   2   0       63.46       57.72      2.25 o 
   5   2   0      173.51      224.77      4.77 o 
   6   2   0        4.61        2.31      1.22 o 
   7   2   0      408.14      353.35      7.11 o 
   8   2   0       74.90       80.26      4.53 o 
   9   2   0       85.95       83.02      4.12 o 
  10   2   0       13.21       15.88      3.05 o 
  11   2   0       37.28       37.45      4.51 o 
   1   3   0       28.87       30.99      1.00 o 
   2   3   0     2318.66     2522.30     20.37 o 
   3   3   0       32.78       37.43      1.79 o 
   4   3   0      722.80      862.07      9.96 o 
   5   3   0       19.21       25.30      1.98 o 
   6   3   0       91.50       79.02      3.25 o 
   7   3   0        4.46        3.69      1.47 o 
   8   3   0      168.92      157.28      5.13 o 
   9   3   0       17.63       22.25      2.53 o 
  10   3   0       75.01       66.59      6.29 o 
  11   3   0       18.31       22.51      3.64 o 
   0   4   0      184.39      187.82      3.80 o 
   1   4   0        6.30       13.88      0.88 o 
   2   4   0     1617.35     1904.13     14.62 o 
   3   4   0      878.52     1047.35     10.91 o 
   4   4   0      837.96      928.17     18.89 o 
   5   4   0        0.19        1.47      1.00 o 
   6   4   0       58.65       53.78      3.06 o 
   7   4   0        9.53       10.30      1.84 o 
   8   4   0      289.94      262.19      8.66 o 
   9   4   0       13.13       13.60      2.45 o 
  10   4   0        0.07        2.33      2.22 o 
  11   4   0        8.77       14.92      2.85 o 
   1   5   0      687.94      856.23      7.89 o 
   2   5   0     1176.56     1333.35     11.26 o 
   3   5   0      441.43      477.82      6.71 o 
   4   5   0      736.70      702.67     10.48 o 
   5   5   0       32.78       30.69      2.36 o 
   6   5   0      686.16      604.06     12.66 o 
   7   5   0       40.79       34.67      2.84 o 
   8   5   0       99.76      100.05      4.43 o 
   9   5   0       31.82       41.49      4.04 o 
  10   5   0        2.54        5.91      2.79 o 
  11   5   0       12.10       24.15      5.88 o 
   0   6   0     3372.37     3555.27     45.69 o 
   1   6   0      268.90      310.23      4.25 o 
   2   6   0      526.72      595.44      6.51 o 
   3   6   0       38.40       45.22      2.56 o 
   4   6   0      229.12      224.90      4.89 o 
   5   6   0      296.66      260.35      5.70 o 
   6   6   0      103.50       92.36      3.71 o 
   7   6   0      287.26      240.19      6.80 o 
   8   6   0       45.20       44.61      3.89 o 
   9   6   0       81.78       82.45      8.39 o 
  10   6   0       28.80       29.72      4.40 o 
   1   7   0      574.03      571.30      6.58 o 
   2   7   0       57.36       53.55      2.67 o 
   3   7   0     1057.12      996.22     11.53 o 
   4   7   0      559.54      529.26      8.15 o 
   5   7   0     1404.33     1247.63     17.11 o 
   6   7   0       78.65       80.47      4.54 o 
   7   7   0       10.28       12.98      2.54 o 
   8   7   0       90.56       93.37      8.32 o 
   9   7   0        9.60       14.17      3.18 o 
  10   7   0        2.91       17.54      3.21 o 
   0   8   0     1961.88     1794.81     21.75 o 
   1   8   0      110.29       90.94      3.05 o 
   2   8   0      212.07      203.53      6.86 o 
   3   8   0      203.31      176.07      5.22 o 
   4   8   0      584.80      511.05      9.74 o 
   5   8   0      569.56      477.86     10.80 o 
   6   8   0     1483.68     1210.91     17.96 o 
   7   8   0      183.14      168.26      6.42 o 
   8   8   0       31.41       26.33      3.75 o 
   9   8   0       35.78       48.13      5.13 o 
  10   8   0       50.65       68.70      9.10 o 
   1   9   0       56.19       58.70      3.14 o 
   2   9   0     2032.54     1779.74     49.80 o 
   3   9   0       14.43       11.24      2.05 o 
   4   9   0     1238.54     1030.74     15.31 o 
   5   9   0       41.98       39.88      3.50 o 
   6   9   0        1.05       11.52      4.11 o 
   7   9   0       33.79       32.33      4.78 o 
   8   9   0      137.49      121.16      8.29 o 
   9   9   0       37.04       53.58     10.97 o 
   0  10   0      155.78      152.26     10.95 o 
   1  10   0       46.47       36.44      3.48 o 
   2  10   0       53.63       42.79      3.86 o 
   3  10   0       45.85       54.03      4.53 o 
   4  10   0      216.99      177.33      5.91 o 
   5  10   0       25.79       31.59      6.45 o 
   6  10   0       19.96       20.17      4.04 o 
   7  10   0       48.09       51.27      5.51 o 
   8  10   0        4.86       10.76      2.89 o 
   1  11   0      290.19      224.38      7.59 o 
   2  11   0        1.20        2.74      2.10 o 
   3  11   0       13.90       16.18      2.75 o 
   4  11   0      220.63      183.47      7.67 o 
   5  11   0       27.63       32.87      4.22 o 
   6  11   0        0.76        3.29      2.81 o 
   7  11   0       21.50       20.28      3.65 o 
   8  11   0        6.97       22.43      4.49 o 
   0  12   0        0.11        1.93      4.06 o 
   1  12   0      229.82      189.82      9.83 o 
   2  12   0        0.51        7.11      2.16 o 
   3  12   0        3.44        7.86      2.45 o 
   4  12   0       61.48       60.23      5.28 o 
   5  12   0       87.01       79.61      6.19 o 
   6  12   0        9.68       13.20      3.19 o 
   7  12   0       83.82       88.99      9.25 o 
   1  13   0        2.55        2.95      3.10 o 
   2  13   0       13.60       17.64      4.30 o 
   3  13   0      175.66      142.99      7.07 o 
   4  13   0       39.04       55.20      5.07 o 
   5  13   0       74.33       87.12      6.37 o 
   0  14   0      178.25      139.73     12.88 o 
   1  14   0       42.80       44.52      6.00 o 
   2  14   0      138.77      120.19     11.74 o 
   3  14   0        7.58       23.23      4.53 o 
   4  14   0        1.03       16.48      3.65 o 
 -11   0   1       88.25       86.81     19.66 o 
  -9   0   1     1127.78      928.42     22.85 o 
  -7   0   1     1482.19     1397.45     26.09 o 
  -5   0   1     2635.12     3048.95     33.53 o 
  -3   0   1     7829.97     8713.54     81.86 o 
  -1   0   1    21308.88    20494.12    344.19 o 
   1   0   1     3877.30     4580.13     43.32 o 
   3   0   1    18754.53    19752.76    181.44 o 
   5   0   1      489.33      384.58      7.81 o 
   7   0   1       45.47       48.87      3.75 o 
   9   0   1      102.29       89.21      7.31 o 
  11   0   1       86.68       63.76      7.25 o 
 -11   1   1       93.34       84.08     10.00 o 
 -10   1   1        4.08        2.53      2.16 o 
  -9   1   1        0.62        3.70      1.80 o 
  -8   1   1        0.36        1.72      1.64 o 
  -7   1   1     1196.34     1139.90     14.10 o 
  -6   1   1      878.71      819.04     10.71 o 
  -5   1   1     1340.40     1413.58     15.13 o 
  -4   1   1      775.63      979.83     10.49 o 
  -3   1   1     1693.12     1918.13     16.45 o 
  -2   1   1       88.61       88.26      1.94 o 
  -1   1   1      858.84      964.50      8.97 o 
   0   1   1      181.59      253.75      3.40 o 
   1   1   1     2119.03     2534.82     19.23 o 
   2   1   1      886.51      998.18      8.14 o 
   3   1   1      271.76      355.29      5.35 o 
   4   1   1     1548.45     1715.47     14.25 o 
   5   1   1     2833.71     2894.20     22.70 o 
   6   1   1       76.88       88.33      2.86 o 
   7   1   1      561.48      497.40      7.42 o 
   8   1   1      316.48      257.94      6.33 o 
   9   1   1       92.21       91.35      5.37 o 
  10   1   1       72.52       59.65      4.90 o 
  11   1   1        4.00       13.23      2.84 o 
 -11   2   1        0.19        5.49      2.43 o 
 -10   2   1       22.39       26.65      3.60 o 
  -9   2   1       23.60       17.44      2.72 o 
  -8   2   1      354.36      280.33      6.70 o 
  -7   2   1        0.14        1.28      1.22 o 
  -6   2   1       29.36       37.87      2.54 o 
  -5   2   1        0.33        4.03      2.31 o 
  -4   2   1     2265.14     2487.46     23.97 o 
  -3   2   1      365.48      468.18      7.05 o 
  -2   2   1      920.33     1085.86      9.88 o 
  -1   2   1       24.29       22.88      0.87 o 
   0   2   1     9833.00    11148.33     81.58 o 
   1   2   1     2541.17     3081.82     23.40 o 
   2   2   1     2477.59     2855.15     22.48 o 
   3   2   1       89.41       76.94      1.80 o 
   4   2   1      219.61      245.53      3.84 o 
   5   2   1       78.46       69.06      2.29 o 
   6   2   1      431.72      391.18      7.02 o 
   7   2   1        0.77        0.68      1.18 o 
   8   2   1      435.73      372.79     12.23 o 
   9   2   1        0.01        5.87      1.73 o 
  10   2   1        0.12        6.29      2.43 o 
  11   2   1        3.27       15.91      3.12 o 
 -11   3   1       33.84       41.32      4.28 o 
 -10   3   1        0.37        8.44      2.51 o 
  -9   3   1        1.73        8.10      2.29 o 
  -8   3   1      149.59      131.47      4.71 o 
  -7   3   1        4.75        5.43      1.54 o 
  -6   3   1       52.30       44.19      2.75 o 
  -5   3   1        7.48       13.94      1.65 o 
  -4   3   1       71.75       60.06      2.35 o 
  -3   3   1     2344.02     2752.58     22.80 o 
  -2   3   1     2424.92     2773.97     19.91 o 
  -1   3   1      635.63      686.64      6.04 o 
   0   3   1     1674.80     2048.86     14.72 o 
   1   3   1    12134.76    13720.32     90.06 o 
   2   3   1      170.64      166.29      3.00 o 
   3   3   1       82.97      102.67      2.69 o 
   4   3   1      497.61      489.91      6.95 o 
   5   3   1      332.14      309.40      5.81 o 
   6   3   1      160.48      147.31      4.35 o 
   7   3   1      141.69      110.32      4.06 o 
   8   3   1      103.86      101.14      4.75 o 
   9   3   1        1.68        6.98      2.50 o 
  10   3   1       15.74       17.19      3.62 o 
  11   3   1        6.58       15.69      2.95 o 
 -11   4   1        1.88       11.57      3.11 o 
 -10   4   1        5.16        8.90      2.59 o 
  -9   4   1        1.23        5.64      1.88 o 
  -8   4   1       85.78       79.24      4.21 o 
  -7   4   1       32.44       38.92      2.83 o 
  -6   4   1      275.92      206.61      6.52 o 
  -5   4   1       55.48       64.20      2.73 o 
  -4   4   1       70.40       52.93      2.32 o 
  -3   4   1      886.92     1022.75      9.24 o 
  -2   4   1      795.10      850.89      7.75 o 
  -1   4   1      161.92      203.60      2.89 o 
   0   4   1     1762.51     2002.98     14.89 o 
   1   4   1      499.62      564.90      5.47 o 
   2   4   1     2657.19     2860.73     23.27 o 
   3   4   1     1735.34     1916.88     17.31 o 
   4   4   1       86.78       77.78      2.72 o 
   5   4   1      168.68      146.50      4.09 o 
   6   4   1     1142.73     1010.31     17.33 o 
   7   4   1       47.20       51.35      3.17 o 
   8   4   1      143.29      126.10      5.26 o 
   9   4   1       10.35       11.14      2.17 o 
  10   4   1       54.89       53.97      5.46 o 
  11   4   1       23.59       37.32      4.70 o 
 -11   5   1        0.40       11.88      3.88 o 
 -10   5   1        0.10        4.69      2.53 o 
  -9   5   1        9.05       14.43      2.22 o 
  -8   5   1      250.64      192.24      6.13 o 
  -7   5   1      573.21      484.42      8.82 o 
  -6   5   1      136.43      130.27      4.24 o 
  -5   5   1     1319.45     1275.41     14.29 o 
  -4   5   1      127.78       99.19      3.14 o 
  -3   5   1     1353.87     1417.24     12.18 o 
  -2   5   1        0.01        1.71      0.66 o 
  -1   5   1       98.41      106.27      2.23 o 
   0   5   1       25.32       21.19      1.12 o 
   1   5   1      574.22      575.84      5.90 o 
   2   5   1      199.18      207.26      3.80 o 
   3   5   1       35.77       45.53      2.17 o 
   4   5   1      274.65      256.66      5.04 o 
   5   5   1        0.08        2.55      1.22 o 
   6   5   1      376.03      321.80      7.39 o 
   7   5   1       78.92       74.97      3.94 o 
   8   5   1      426.57      353.66     10.22 o 
   9   5   1       24.85       27.73      4.45 o 
  10   5   1       25.91       37.32      5.86 o 
  11   5   1        0.21       23.08      6.66 o 
 -10   6   1       22.97       18.37      4.44 o 
  -9   6   1      118.57      100.18      6.17 o 
  -8   6   1       30.64       31.68      2.80 o 
  -7   6   1        9.22        9.19      2.28 o 
  -6   6   1      323.02      295.69      6.46 o 
  -5   6   1        1.93        5.18      1.42 o 
  -4   6   1        0.01        1.32      0.97 o 
  -3   6   1     1222.77     1302.02     13.50 o 
  -2   6   1      360.69      421.90      5.27 o 
  -1   6   1      981.38      971.10      9.09 o 
   0   6   1       34.39       31.90      1.45 o 
   1   6   1        0.64        1.36      0.68 o 
   2   6   1       25.22       24.13      1.30 o 
   3   6   1      106.35       76.72      2.65 o 
   4   6   1       42.47       54.24      2.63 o 
   5   6   1       95.10       81.83      3.84 o 
   6   6   1      265.69      219.30      5.60 o 
   7   6   1       35.53       39.13      3.82 o 
   8   6   1        9.93       13.84      3.75 o 
   9   6   1        2.22        5.51      2.69 o 
  10   6   1        2.74        9.43      3.88 o 
 -10   7   1        0.34        5.45      2.96 o 
  -9   7   1        9.50       11.02      3.13 o 
  -8   7   1       96.94       86.49      5.16 o 
  -7   7   1        9.89       17.38      3.09 o 
  -6   7   1      845.06      681.27     11.32 o 
  -5   7   1       88.02       86.51      3.45 o 
  -4   7   1      164.88      144.02      4.07 o 
  -3   7   1       42.10       49.61      2.49 o 
  -2   7   1        0.17        0.89      0.79 o 
  -1   7   1      482.39      484.80      5.97 o 
   0   7   1     1171.34     1159.78     10.71 o 
   1   7   1       92.97      109.74      2.56 o 
   2   7   1     1104.45     1108.32     11.93 o 
   3   7   1      138.57      136.55      4.49 o 
   4   7   1      721.05      645.24     14.20 o 
   5   7   1      351.56      313.61      7.67 o 
   6   7   1      135.16      127.24      5.49 o 
   7   7   1      310.53      255.21      8.75 o 
   8   7   1       53.32       53.32      4.36 o 
   9   7   1       18.04       29.00      4.04 o 
  10   7   1        8.93       22.59      3.80 o 
 -10   8   1       53.83       80.38     11.58 o 
  -9   8   1       73.30       74.26      5.47 o 
  -8   8   1       74.12       80.98      7.75 o 
  -7   8   1      199.51      180.74      6.54 o 
  -6   8   1        5.66        4.97      2.33 o 
  -5   8   1       13.31       19.09      2.57 o 
  -4   8   1      264.63      262.15      8.32 o 
  -3   8   1     1188.04     1121.02     23.48 o 
  -2   8   1     1153.65     1023.18     11.70 o 
  -1   8   1      791.96      734.90      8.14 o 
   0   8   1        2.99        4.77      1.28 o 
   1   8   1      242.60      239.20      4.75 o 
   2   8   1       79.08       77.59      3.45 o 
   3   8   1      645.99      556.96      9.83 o 
   4   8   1      273.35      232.98      6.44 o 
   5   8   1     1681.84     1432.75     19.45 o 
   6   8   1       91.48       89.61      4.97 o 
   7   8   1       21.99       22.38      3.05 o 
   8   8   1       11.85       13.62      3.10 o 
   9   8   1      113.11       92.83      8.09 o 
  -9   9   1        0.42        4.99      2.80 o 
  -8   9   1        2.11        4.92      2.55 o 
  -7   9   1       75.24       72.52      4.69 o 
  -6   9   1       10.52       17.75      2.63 o 
  -5   9   1      621.65      525.40     10.59 o 
  -4   9   1       65.69       62.36      3.83 o 
  -3   9   1      197.88      166.77      5.18 o 
  -2   9   1      462.61      410.33      9.90 o 
  -1   9   1      427.35      367.46      8.95 o 
   0   9   1        7.00        7.39      1.41 o 
   1   9   1     1029.33      869.80     12.50 o 
   2   9   1      293.02      257.67      6.44 o 
   3   9   1      712.60      621.59     10.97 o 
   4   9   1       21.54       30.38      2.96 o 
   5   9   1       69.27       68.13      4.09 o 
   6   9   1        6.85        9.50      4.79 o 
   7   9   1      117.98      103.83      5.74 o 
   8   9   1       11.43       16.21      4.54 o 
   9   9   1        5.76       22.21      3.34 o 
  -8  10   1       16.77       17.44      3.17 o 
  -7  10   1        5.25        9.75      3.16 o 
  -6  10   1       11.55       14.23      3.13 o 
  -5  10   1       59.23       69.79      7.05 o 
  -4  10   1        2.53        2.95      1.90 o 
  -3  10   1        0.13        3.14      1.94 o 
  -2  10   1      146.89      121.35      5.51 o 
  -1  10   1        2.02        1.64      1.74 o 
   0  10   1        8.45        9.10      2.20 o 
   1  10   1       17.69       24.26      3.04 o 
   2  10   1        9.06        9.82      2.01 o 
   3  10   1       66.24       69.00      3.94 o 
   4  10   1       15.09       21.42      4.02 o 
   5  10   1        4.71        8.43      3.20 o 
   6  10   1      154.79      136.56     17.56 o 
   7  10   1        2.77        6.50      2.39 o 
   8  10   1       18.77       35.57      4.49 o 
  -8  11   1        3.08       16.99      3.01 o 
  -7  11   1       23.64       27.59      4.65 o 
  -6  11   1        5.17        5.56      2.66 o 
  -5  11   1      222.96      181.81      7.88 o 
  -4  11   1        1.27        5.41      2.37 o 
  -3  11   1       65.48       62.91      4.83 o 
  -2  11   1        2.15        5.29      2.11 o 
  -1  11   1      408.92      365.78     12.99 o 
   0  11   1      358.90      312.60     11.87 o 
   1  11   1       17.36       24.58      3.22 o 
   2  11   1      172.95      141.26      6.20 o 
   3  11   1       55.04       51.55      4.60 o 
   4  11   1       19.13       16.38      3.22 o 
   5  11   1        7.53        6.41      2.83 o 
   6  11   1       24.64       27.53      3.43 o 
   7  11   1      143.06      133.48      6.35 o 
  -7  12   1        0.08       17.69      3.34 o 
  -6  12   1        2.18        8.90      2.70 o 
  -5  12   1        0.95        5.90      2.70 o 
  -4  12   1        6.96        6.46      2.88 o 
  -3  12   1      113.47       95.35      5.73 o 
  -2  12   1      304.60      243.97     11.21 o 
  -1  12   1        0.59        9.89      3.37 o 
   0  12   1      197.86      170.03      9.22 o 
   1  12   1       29.90       31.66      5.10 o 
   2  12   1       99.81       82.22      5.36 o 
   3  12   1      158.74      116.46      6.23 o 
   4  12   1      229.04      185.18      8.16 o 
   5  12   1       59.43       52.80      5.21 o 
   6  12   1       19.36       30.29      4.17 o 
  -6  13   1       19.21       27.93      5.75 o 
  -5  13   1       50.51       58.71      5.37 o 
  -4  13   1      119.47      110.15      6.99 o 
  -3  13   1        4.09        2.92      3.72 o 
  -2  13   1        0.01        2.32      3.13 o 
  -1  13   1       40.77       52.50      6.66 o 
   0  13   1      229.17      186.88     22.08 o 
   1  13   1       59.18       59.51      6.94 o 
   2  13   1      199.51      147.17      9.13 o 
   3  13   1       26.08       32.39      4.19 o 
   4  13   1       34.21       44.20      4.81 o 
   5  13   1        7.07       14.10      2.97 o 
  -4  14   1        1.11       20.94      3.79 o 
  -3  14   1      383.06      298.22     13.53 o 
  -2  14   1        0.06       13.52      3.86 o 
  -1  14   1       89.53       95.33     11.86 o 
   0  14   1       22.57       22.29      4.77 o 
   1  14   1        1.97       11.28      3.80 o 
   2  14   1       17.65       26.79      6.85 o 
   3  14   1       16.97       21.96      9.51 o 
   4  14   1       32.12       51.02      6.17 o 
 -12   0   2       59.10       58.42     10.05 o 
 -10   0   2       80.75       84.77      7.83 o 
  -8   0   2      172.21      148.82     14.67 o 
  -6   0   2     1590.70     1604.86     27.17 o 
  -4   0   2     5799.67     6769.17    116.72 o 
  -2   0   2      103.09      101.23      3.28 o 
   2   0   2     8603.72     9815.38     90.98 o 
   4   0   2        0.44        0.94      0.98 o 
   6   0   2      618.91      575.56     13.40 o 
   8   0   2      253.49      194.84      9.32 o 
  10   0   2        6.25        6.32      3.21 o 
 -11   1   2       13.90       13.86      2.84 o 
 -10   1   2        4.89        4.05      2.13 o 
  -9   1   2        5.75       11.44      2.52 o 
  -8   1   2      214.73      188.99      6.24 o 
  -7   1   2       46.20       40.23      3.24 o 
  -6   1   2      503.58      538.37      9.49 o 
  -5   1   2       87.08       61.86      3.36 o 
  -4   1   2      307.36      328.68      5.95 o 
  -3   1   2      462.24      484.91      7.48 o 
  -2   1   2      619.59      686.24      7.62 o 
  -1   1   2     2069.94     2383.28     26.40 o 
   0   1   2     4565.72     5419.28     63.98 o 
   1   1   2       30.04       33.33      0.95 o 
   2   1   2      717.88      819.10      7.10 o 
   3   1   2     1024.35     1249.41     13.69 o 
   4   1   2      443.59      473.13      5.80 o 
   5   1   2      269.76      238.01      5.50 o 
   6   1   2      266.72      279.09      5.05 o 
   7   1   2      561.93      492.00      8.55 o 
   8   1   2       51.16       56.68      4.73 o 
   9   1   2       13.96       14.66      2.61 o 
  10   1   2       50.46       39.88      4.03 o 
  11   1   2        1.29        7.49      2.44 o 
 -11   2   2       32.51       35.13      4.04 o 
 -10   2   2       32.38       35.37      4.15 o 
  -9   2   2        3.91        5.38      1.98 o 
  -8   2   2       45.69       45.66      3.63 o 
  -7   2   2      398.10      356.06      8.15 o 
  -6   2   2      996.22      939.18     11.80 o 
  -5   2   2      212.14      198.85      4.43 o 
  -4   2   2      246.55      291.72      4.96 o 
  -3   2   2      924.35      977.20      9.85 o 
  -2   2   2      713.02      832.93      8.07 o 
  -1   2   2     1828.63     2223.98     17.24 o 
   0   2   2     2038.67     2383.44     20.66 o 
   1   2   2     4263.43     5224.67     38.60 o 
   2   2   2     1249.68     1382.88     10.87 o 
   3   2   2       18.99       21.07      1.14 o 
   4   2   2       89.85       85.75      2.25 o 
   5   2   2      292.85      311.70      4.91 o 
   6   2   2        5.85        4.19      1.41 o 
   7   2   2       73.73       72.28      3.68 o 
   8   2   2       35.65       41.82      3.71 o 
   9   2   2        0.02        6.25      1.82 o 
  10   2   2       25.01       30.00      4.04 o 
  11   2   2       55.60       63.50      6.18 o 
 -11   3   2        0.12        8.07      2.44 o 
 -10   3   2       14.75       15.99      3.17 o 
  -9   3   2        0.86        4.20      1.99 o 
  -8   3   2      545.36      454.74     10.05 o 
  -7   3   2       74.79       72.81      3.64 o 
  -6   3   2       25.33       22.62      2.19 o 
  -5   3   2       68.63       75.67      2.81 o 
  -4   3   2     2182.59     2444.18     21.47 o 
  -3   3   2      764.57      816.17      8.89 o 
  -2   3   2     2749.60     2977.47     21.30 o 
  -1   3   2      157.92      160.73      2.36 o 
   0   3   2     7211.66     8477.43     68.91 o 
   1   3   2      592.84      692.64      8.16 o 
   2   3   2      479.25      567.04      6.46 o 
   3   3   2      191.01      212.01      3.95 o 
   4   3   2     1167.93     1111.17     13.36 o 
   5   3   2      200.27      189.32      4.53 o 
   6   3   2      399.57      326.36      6.54 o 
   7   3   2        4.73        7.13      1.71 o 
   8   3   2       53.09       56.42      5.66 o 
   9   3   2        1.09        7.53      2.02 o 
  10   3   2       25.57       28.21      3.22 o 
  11   3   2       29.93       32.77      3.66 o 
 -11   4   2        0.88       10.20      2.92 o 
 -10   4   2       29.78       33.59      3.91 o 
  -9   4   2        9.15        9.22      2.29 o 
  -8   4   2       60.16       68.06      3.84 o 
  -7   4   2       63.15       71.11      3.58 o 
  -6   4   2        0.60        3.34      1.47 o 
  -5   4   2       75.63       72.10      3.35 o 
  -4   4   2       87.87       87.71      3.32 o 
  -3   4   2      840.60      854.07      8.21 o 
  -2   4   2       92.65      133.86      2.49 o 
  -1   4   2       92.40       95.95      1.96 o 
   0   4   2      625.44      773.96      7.50 o 
   1   4   2     1242.38     1347.00     12.04 o 
   2   4   2       11.56       13.38      1.16 o 
   3   4   2     1014.46     1012.55     10.78 o 
   4   4   2      462.56      520.63      8.11 o 
   5   4   2      701.44      673.56     10.44 o 
   6   4   2      470.21      414.37      7.63 o 
   7   4   2      253.75      216.46      5.78 o 
   8   4   2       67.31       65.78      3.90 o 
   9   4   2      180.12      152.05      5.42 o 
  10   4   2       31.89       47.47      5.99 o 
  11   4   2       25.37       28.45      4.30 o 
 -11   5   2        1.03       19.59      3.83 o 
 -10   5   2       83.49       70.18      7.05 o 
  -9   5   2        4.44        7.41      2.25 o 
  -8   5   2      161.36      137.29      4.83 o 
  -7   5   2       31.37       36.93      3.45 o 
  -6   5   2      556.60      498.49      8.44 o 
  -5   5   2      152.14      140.10      4.00 o 
  -4   5   2      290.43      301.62      4.52 o 
  -3   5   2      822.36      953.26      9.17 o 
  -2   5   2        3.04        7.99      0.95 o 
  -1   5   2      462.28      473.54      5.30 o 
   0   5   2     1481.67     1589.07     12.68 o 
   1   5   2       29.54       38.91      1.50 o 
   2   5   2     1034.36     1082.68     10.97 o 
   3   5   2      152.43      188.84      4.82 o 
   4   5   2      186.47      171.46      4.13 o 
   5   5   2     1510.58     1357.34     18.17 o 
   6   5   2      182.22      140.77      4.53 o 
   7   5   2      102.84       88.18      4.50 o 
   8   5   2        3.54       12.09      2.59 o 
   9   5   2       14.10       14.62      3.07 o 
  10   5   2       14.71       14.98      3.39 o 
 -11   6   2       21.50       12.53      7.80 o 
 -10   6   2      130.74      112.50      7.82 o 
  -9   6   2        7.08       12.84      2.82 o 
  -8   6   2       13.68       20.28      2.59 o 
  -7   6   2      107.11       95.27      4.04 o 
  -6   6   2      931.93      794.95     11.33 o 
  -5   6   2      196.24      161.30      7.22 o 
  -4   6   2      204.15      203.48      4.64 o 
  -3   6   2        9.15       14.52      1.27 o 
  -2   6   2      201.21      197.16      3.46 o 
  -1   6   2     1205.60     1348.68     11.69 o 
   0   6   2      153.64      153.50      2.80 o 
   1   6   2     1103.81     1181.12     11.70 o 
   2   6   2     1864.14     1886.55     17.27 o 
   3   6   2       43.57       42.48      2.16 o 
   4   6   2        8.46        4.32      1.25 o 
   5   6   2      170.10      146.21      5.69 o 
   6   6   2        0.75        2.93      1.63 o 
   7   6   2       58.33       60.84      4.21 o 
   8   6   2       66.79       60.23      4.51 o 
   9   6   2        0.03        3.11      2.62 o 
  10   6   2        0.44        8.26      3.11 o 
 -10   7   2       42.25       46.26      5.87 o 
  -9   7   2       93.79       95.28      5.91 o 
  -8   7   2       24.59       27.45      4.59 o 
  -7   7   2      108.32       98.94      4.10 o 
  -6   7   2        0.05        3.38      1.49 o 
  -5   7   2      141.60      133.78      4.20 o 
  -4   7   2       58.22       61.72      2.89 o 
  -3   7   2      133.45      121.46      3.45 o 
  -2   7   2       15.42       26.63      1.56 o 
  -1   7   2      293.19      248.77      4.03 o 
   0   7   2      225.80      253.13      3.93 o 
   1   7   2      355.01      361.11      5.70 o 
   2   7   2      395.92      382.84      7.42 o 
   3   7   2       30.41       36.42      2.80 o 
   4   7   2      476.75      376.78      9.17 o 
   5   7   2        0.09        2.69      1.55 o 
   6   7   2       28.56       33.83      3.20 o 
   7   7   2       27.98       35.40      4.12 o 
   8   7   2        0.22        7.08      2.58 o 
   9   7   2        0.52        7.45      2.90 o 
  10   7   2       93.16      105.01      9.00 o 
 -10   8   2        0.14       10.46      3.05 o 
  -9   8   2        0.21        7.97      4.20 o 
  -8   8   2       15.27       24.10      3.43 o 
  -7   8   2        0.03        6.41      2.27 o 
  -6   8   2      217.47      202.02      6.46 o 
  -5   8   2       42.40       51.23      3.52 o 
  -4   8   2      477.89      427.49      7.43 o 
  -3   8   2      249.65      211.14      5.57 o 
  -2   8   2      455.29      443.93      6.89 o 
  -1   8   2       63.63       64.80      2.61 o 
   0   8   2      777.35      732.45      9.26 o 
   1   8   2        0.02        2.75      1.30 o 
   2   8   2     1052.91     1010.52     13.93 o 
   3   8   2        2.27        2.09      1.61 o 
   4   8   2       92.68       79.76      3.99 o 
   5   8   2       12.21       13.70      3.04 o 
   6   8   2        4.89        7.88      2.11 o 
   7   8   2       26.27       25.42      3.18 o 
   8   8   2      257.86      206.78      7.85 o 
   9   8   2        6.51       13.50      3.42 o 
  -9   9   2        1.70        9.13      3.70 o 
  -8   9   2       66.45       70.64      5.37 o 
  -7   9   2       94.96       77.58      4.78 o 
  -6   9   2      166.02      138.83      5.53 o 
  -5   9   2       54.96       52.65      3.71 o 
  -4   9   2        3.32        6.04      1.67 o 
  -3   9   2      303.28      259.91      7.92 o 
  -2   9   2      331.14      309.01      6.90 o 
  -1   9   2      193.95      192.46      4.53 o 
   0   9   2      670.66      612.58      8.67 o 
   1   9   2       12.79       21.46      2.33 o 
   2   9   2       34.18       42.25      3.15 o 
   3   9   2       18.52       16.34      2.44 o 
   4   9   2      212.29      187.98      7.31 o 
   5   9   2       32.05       45.56      4.00 o 
   6   9   2       42.52       52.64      4.16 o 
   7   9   2      142.86      120.85      5.84 o 
   8   9   2        5.70        9.02      2.98 o 
   9   9   2       51.72       63.68      6.27 o 
  -8  10   2        0.10        9.56      2.58 o 
  -7  10   2       43.66       44.94      3.99 o 
  -6  10   2       14.14       21.14      3.57 o 
  -5  10   2       33.77       32.08      3.78 o 
  -4  10   2        0.14        3.01      1.97 o 
  -3  10   2      100.39       88.68      4.90 o 
  -2  10   2       89.10       74.84      5.03 o 
  -1  10   2       38.21       40.67      3.69 o 
   0  10   2      108.10      102.52      4.91 o 
   1  10   2       81.46       76.69      3.77 o 
   2  10   2       10.08       16.03      2.97 o 
   3  10   2      381.30      343.88      8.71 o 
   4  10   2        0.68        5.98      2.34 o 
   5  10   2      149.06      121.33      6.39 o 
   6  10   2       18.95       25.60      3.87 o 
   7  10   2       53.29       38.97      4.10 o 
   8  10   2        0.85       15.66      2.91 o 
  -8  11   2       65.19       76.33      6.34 o 
  -7  11   2       10.97       24.97      3.99 o 
  -6  11   2       27.00       35.15      4.33 o 
  -5  11   2       10.78       11.72      2.96 o 
  -4  11   2       39.18       37.62      4.09 o 
  -3  11   2        7.17        7.55      2.32 o 
  -2  11   2      212.50      207.47      8.22 o 
  -1  11   2       47.85       52.38      7.13 o 
   0  11   2      140.79      131.41      7.69 o 
   1  11   2      232.32      204.38      7.31 o 
   2  11   2      285.88      230.14      8.00 o 
   3  11   2       10.22       13.56      2.93 o 
   4  11   2       53.81       64.44      5.84 o 
   5  11   2        0.52        7.53      3.18 o 
   6  11   2      139.54      108.83      5.88 o 
   7  11   2        3.69       15.02      2.78 o 
  -7  12   2        0.30       15.53      2.80 o 
  -6  12   2       20.25       41.74      4.70 o 
  -5  12   2      119.52      108.08      6.78 o 
  -4  12   2       78.14       76.90      5.84 o 
  -3  12   2       93.79       90.75      5.56 o 
  -2  12   2       10.71       10.99      3.36 o 
  -1  12   2      157.99      123.07      7.87 o 
   0  12   2      192.44      168.63      9.24 o 
   1  12   2       93.50       89.11      7.68 o 
   2  12   2      314.33      234.23      8.46 o 
   3  12   2      238.69      193.12      8.03 o 
   4  12   2       56.25       64.95      5.65 o 
   5  12   2        6.52       13.08      3.25 o 
   6  12   2        6.36       11.41      2.80 o 
  -6  13   2       28.58       45.40      5.58 o 
  -5  13   2       22.69       27.26      4.01 o 
  -4  13   2       46.08       54.99      5.30 o 
  -3  13   2       14.51       18.00      4.49 o 
  -2  13   2       53.98       53.64      6.60 o 
  -1  13   2      213.33      166.92      9.62 o 
   0  13   2       25.97       25.78      5.17 o 
   1  13   2      244.93      177.01     10.03 o 
   2  13   2        3.31        7.81      3.42 o 
   3  13   2        1.15        6.45      2.60 o 
   4  13   2        4.76        5.96      2.83 o 
   5  13   2       23.61       31.62      4.20 o 
  -4  14   2      162.45      132.69      8.82 o 
  -3  14   2       11.03       12.83      3.82 o 
  -2  14   2        4.00       14.01      8.19 o 
  -1  14   2        1.71        7.54      4.41 o 
   0  14   2       30.27       45.47      6.26 o 
   1  14   2        6.02       12.29      4.16 o 
   2  14   2       28.34       40.04      5.83 o 
   3  14   2       15.23       21.99      4.24 o 
 -11   0   3        2.35        8.33      4.00 o 
  -9   0   3       19.16       24.50      4.94 o 
  -7   0   3      293.37      293.10     10.31 o 
  -5   0   3     1054.80     1177.11     23.01 o 
  -3   0   3      327.97      419.62     10.26 o 
  -1   0   3    15194.88    16279.82    428.19 o 
   1   0   3     1473.53     1642.83     19.79 o 
   3   0   3      127.76      137.48      8.65 o 
   5   0   3     1987.28     1968.34     37.92 o 
   7   0   3      211.00      191.61     16.29 o 
   9   0   3      494.58      380.46     14.97 o 
  11   0   3       34.67       37.52      5.77 o 
 -12   1   3       87.17       95.28     12.37 o 
 -11   1   3       49.38       52.83      4.61 o 
 -10   1   3       12.19       17.60      2.92 o 
  -9   1   3       62.98       71.35      4.65 o 
  -8   1   3      199.29      143.88      5.50 o 
  -7   1   3       10.85       10.62      2.03 o 
  -6   1   3       60.76       68.13      3.57 o 
  -5   1   3      272.58      318.83      6.47 o 
  -4   1   3     1256.65     1359.84     15.06 o 
  -3   1   3     1034.36     1102.72     12.70 o 
  -2   1   3     7665.69     8482.88     68.92 o 
  -1   1   3       49.86       53.58      1.32 o 
   0   1   3     1867.69     2220.42     19.06 o 
   1   1   3     5208.19     6070.95     40.30 o 
   2   1   3     1457.01     1592.07     12.33 o 
   3   1   3      183.33      204.11      3.65 o 
   4   1   3        1.33        3.70      0.85 o 
   5   1   3        0.05        2.86      0.90 o 
   6   1   3      651.35      566.12      9.45 o 
   7   1   3      404.31      364.15      7.29 o 
   8   1   3       36.92       44.91      3.11 o 
   9   1   3        2.97        4.66      2.05 o 
  10   1   3       21.55       27.46      3.66 o 
  11   1   3       29.56       34.41      3.82 o 
 -11   2   3        1.82        8.72      2.55 o 
 -10   2   3       27.89       23.79      3.32 o 
  -9   2   3       31.89       32.26      3.37 o 
  -8   2   3       23.49       29.67      3.05 o 
  -7   2   3      490.87      459.06      9.33 o 
  -6   2   3      183.42      145.42      4.76 o 
  -5   2   3      199.96      190.30      5.54 o 
  -4   2   3      506.00      545.68      8.11 o 
  -3   2   3      149.56      173.32      3.73 o 
  -2   2   3      312.89      337.61      4.83 o 
  -1   2   3       21.68       18.49      0.93 o 
   0   2   3     4913.59     5826.58     47.92 o 
   1   2   3      528.72      623.27      6.22 o 
   2   2   3     2427.13     2751.43     19.83 o 
   3   2   3      125.79      123.99      2.43 o 
   4   2   3       15.91       22.10      1.34 o 
   5   2   3        0.41        3.63      1.18 o 
   6   2   3      377.91      349.86      7.56 o 
   7   2   3      489.69      435.28      8.19 o 
   8   2   3       40.58       53.47      3.37 o 
   9   2   3       81.33       90.98      6.69 o 
  10   2   3        4.81        8.46      2.79 o 
  11   2   3       57.62       67.13     10.64 o 
 -11   3   3        8.12       10.31      2.68 o 
 -10   3   3        1.73        4.36      2.22 o 
  -9   3   3       90.30       90.61      5.06 o 
  -8   3   3       27.07       26.04      2.91 o 
  -7   3   3      141.66      149.57      5.21 o 
  -6   3   3      166.01      152.12      4.95 o 
  -5   3   3     1872.08     1979.67     21.43 o 
  -4   3   3       65.81       55.22      2.30 o 
  -3   3   3     2034.96     2306.05     22.03 o 
  -2   3   3      270.60      282.40      3.96 o 
  -1   3   3     1103.14     1205.43     11.05 o 
   0   3   3     1331.08     1601.72     15.33 o 
   1   3   3      152.89      129.35      3.00 o 
   2   3   3      147.24      161.49      2.48 o 
   3   3   3      279.35      240.50      3.41 o 
   4   3   3      817.31      889.00      9.15 o 
   5   3   3      856.01      759.34     10.06 o 
   6   3   3      671.62      572.67     12.25 o 
   7   3   3       14.81       16.73      2.19 o 
   8   3   3        0.25        4.02      1.64 o 
   9   3   3       27.31       28.99      3.30 o 
  10   3   3       31.42       30.27      3.84 o 
  11   3   3        6.95       15.77      3.38 o 
 -11   4   3       15.26       24.32      4.16 o 
 -10   4   3       28.20       24.24      3.40 o 
  -9   4   3        6.19       10.36      2.34 o 
  -8   4   3       75.93       76.08      4.54 o 
  -7   4   3       76.16       66.96      4.06 o 
  -6   4   3      803.53      698.02      9.99 o 
  -5   4   3        8.01       18.00      1.78 o 
  -4   4   3      211.00      196.21      4.23 o 
  -3   4   3       72.80       99.75      2.38 o 
  -2   4   3      705.41      854.91      8.01 o 
  -1   4   3        9.94       15.06      1.41 o 
   0   4   3     5598.65     6473.71     54.20 o 
   1   4   3      371.71      471.82      6.88 o 
   2   4   3     4493.18     5377.63     41.15 o 
   3   4   3        0.10        1.09      0.81 o 
   4   4   3      895.19      900.78     13.58 o 
   5   4   3      409.56      350.85      7.37 o 
   6   4   3      116.83      111.87      4.05 o 
   7   4   3      399.37      361.55      7.61 o 
   8   4   3     1278.40      996.28     15.88 o 
   9   4   3        0.24        0.57      2.36 o 
  10   4   3       39.15       33.44      4.01 o 
 -11   5   3       86.94       86.12     10.15 o 
 -10   5   3       21.44       25.99      3.61 o 
  -9   5   3      128.11      110.23      5.37 o 
  -8   5   3       57.03       56.45      4.04 o 
  -7   5   3        3.00        5.39      1.51 o 
  -6   5   3      518.15      469.83     13.54 o 
  -5   5   3      430.25      385.08      6.80 o 
  -4   5   3      151.49      156.55      3.31 o 
  -3   5   3      140.17      148.82      3.03 o 
  -2   5   3     2680.49     3110.26     23.05 o 
  -1   5   3       50.77       77.15      2.13 o 
   0   5   3      434.80      594.24      8.20 o 
   1   5   3     2556.91     2863.21     27.07 o 
   2   5   3       13.83       17.43      1.23 o 
   3   5   3       25.13       24.79      1.71 o 
   4   5   3     1082.77     1136.84     12.82 o 
   5   5   3      166.36      133.74      4.03 o 
   6   5   3     1989.84     1800.85     19.49 o 
   7   5   3      105.32      108.28      4.92 o 
   8   5   3       19.75       19.63      3.32 o 
   9   5   3        0.31        2.29      2.32 o 
  10   5   3       44.01       41.10      4.57 o 
 -11   6   3        0.60       10.93      3.63 o 
 -10   6   3       27.90       25.79      4.43 o 
  -9   6   3       44.44       45.54      4.82 o 
  -8   6   3      116.40       84.21      5.65 o 
  -7   6   3      782.73      642.85     14.67 o 
  -6   6   3      539.59      452.97      8.17 o 
  -5   6   3        0.87        4.23      1.33 o 
  -4   6   3      536.82      549.83      8.08 o 
  -3   6   3      707.63      732.90      8.02 o 
  -2   6   3      350.04      359.86      4.94 o 
  -1   6   3     1260.27     1362.32     11.86 o 
   0   6   3       48.96       45.15      1.65 o 
   1   6   3      238.34      210.40      8.02 o 
   2   6   3      102.31      114.30      3.79 o 
   3   6   3       16.05       12.17      1.86 o 
   4   6   3      470.13      432.73      8.52 o 
   5   6   3       78.90       78.01      4.03 o 
   6   6   3        0.01        5.08      1.96 o 
   7   6   3        2.19        7.20      2.08 o 
   8   6   3       86.64       82.98      5.26 o 
   9   6   3        5.15        2.84      2.51 o 
  10   6   3        5.51       27.90      8.12 o 
 -10   7   3        4.44        8.45      3.45 o 
  -9   7   3       17.81       10.80      3.46 o 
  -8   7   3       25.70       39.69      5.63 o 
  -7   7   3       42.74       54.84      3.37 o 
  -6   7   3      110.92      102.04      3.88 o 
  -5   7   3       21.14       22.85      2.19 o 
  -4   7   3      301.66      243.11      5.27 o 
  -3   7   3      101.63       91.31      3.39 o 
  -2   7   3      278.22      247.49      4.18 o 
  -1   7   3      476.42      534.67      6.38 o 
   0   7   3        0.06        1.20      1.00 o 
   1   7   3       77.11       69.80      3.02 o 
   2   7   3      174.71      148.25      4.56 o 
   3   7   3       47.90       63.70      3.58 o 
   4   7   3       24.37       22.89      2.64 o 
   5   7   3       40.36       51.44      3.73 o 
   6   7   3       81.11       88.52      4.72 o 
   7   7   3       29.58       30.03      3.40 o 
   8   7   3       92.88       81.83      5.52 o 
   9   7   3       37.17       31.52      4.09 o 
 -10   8   3        4.43       16.38      3.59 o 
  -9   8   3       88.69       85.84      6.88 o 
  -8   8   3       12.28       14.78      6.47 o 
  -7   8   3      183.57      157.63      8.11 o 
  -6   8   3      114.36       98.65      4.06 o 
  -5   8   3      213.41      212.30      5.43 o 
  -4   8   3       67.82       67.92      4.37 o 
  -3   8   3       21.17       33.76      2.20 o 
  -2   8   3        1.64        5.96      1.54 o 
  -1   8   3      406.95      374.66      6.24 o 
   0   8   3        0.16        1.71      1.14 o 
   1   8   3      485.56      491.46      8.81 o 
   2   8   3      142.24      130.08      5.20 o 
   3   8   3       25.11       30.06      2.80 o 
   4   8   3       93.87       83.62      4.21 o 
   5   8   3      192.31      162.05      5.77 o 
   6   8   3        3.34       10.04      2.19 o 
   7   8   3       67.84       61.25     10.19 o 
   8   8   3        6.34        6.94      3.00 o 
   9   8   3        0.07       10.78      2.89 o 
  -9   9   3       30.10       30.20      5.22 o 
  -8   9   3       51.01       58.81      5.33 o 
  -7   9   3       20.87       27.88      4.03 o 
  -6   9   3        2.08       10.75      2.99 o 
  -5   9   3       32.07       33.79      3.80 o 
  -4   9   3       95.01       87.82      4.82 o 
  -3   9   3      184.24      177.08      5.33 o 
  -2   9   3       43.84       42.87      3.03 o 
  -1   9   3       28.71       32.58      2.26 o 
   0   9   3      363.36      324.06      7.02 o 
   1   9   3      239.44      230.74     10.06 o 
   2   9   3      964.10      835.82     27.71 o 
   3   9   3      435.79      358.25      8.68 o 
   4   9   3      352.42      325.97      8.21 o 
   5   9   3        4.99       17.25      2.53 o 
   6   9   3      155.01      121.42      5.51 o 
   7   9   3      207.18      160.71      8.43 o 
   8   9   3       15.15       12.89      3.31 o 
  -8  10   3       36.11       48.62      6.66 o 
  -7  10   3        0.01        3.61      2.57 o 
  -6  10   3      132.29      116.24      6.30 o 
  -5  10   3       22.51       22.00      3.40 o 
  -4  10   3       14.55       17.47      3.05 o 
  -3  10   3       10.66        7.85      2.29 o 
  -2  10   3      166.78      151.60      7.95 o 
  -1  10   3       81.54       78.30      4.55 o 
   0  10   3      635.00      550.99      9.98 o 
   1  10   3       29.65       41.35      3.12 o 
   2  10   3     1127.75      954.53     14.57 o 
   3  10   3       82.54       78.80      4.28 o 
   4  10   3        1.08        7.93      3.20 o 
   5  10   3      150.91      118.99      6.69 o 
   6  10   3        0.66        5.49      2.88 o 
   7  10   3        7.21       14.52      3.08 o 
   8  10   3       39.81       54.46      6.47 o 
  -8  11   3        6.18       16.62      3.76 o 
  -7  11   3        0.00        4.73      3.30 o 
  -6  11   3       10.06       15.08      3.23 o 
  -5  11   3       80.88       80.49      6.02 o 
  -4  11   3        8.32       14.84      2.90 o 
  -3  11   3      263.64      225.81      8.01 o 
  -2  11   3       17.95       16.80      3.38 o 
  -1  11   3      120.45      106.69      7.00 o 
   0  11   3       26.63       37.74      4.95 o 
   1  11   3       36.53       40.73      3.85 o 
   2  11   3      170.48      144.07      7.11 o 
   3  11   3      181.19      165.56      9.13 o 
   4  11   3       15.12       23.76      5.83 o 
   5  11   3       81.00       72.94      4.92 o 
   6  11   3        6.41       10.47      2.85 o 
   7  11   3       39.36       42.64      4.04 o 
  -7  12   3       23.31       29.72      5.07 o 
  -6  12   3      117.97      102.75      8.93 o 
  -5  12   3       77.56       76.05      6.12 o 
  -4  12   3       16.76       23.84      3.55 o 
  -3  12   3        2.93        8.42      2.62 o 
  -2  12   3       26.47       29.95      4.94 o 
  -1  12   3      164.26      137.95     15.82 o 
   0  12   3       24.82       26.61      4.65 o 
   1  12   3      173.37      142.05      8.48 o 
   2  12   3       64.27       77.80      5.66 o 
   3  12   3      188.67      135.34      6.80 o 
   4  12   3        1.61        5.10      2.65 o 
   5  12   3        3.99       10.01      3.13 o 
   6  12   3      160.59      149.76     11.66 o 
  -6  13   3        0.01        5.12      4.41 o 
  -5  13   3       15.86       22.52      4.54 o 
  -4  13   3       39.78       38.52      5.78 o 
  -3  13   3       41.55       39.27      5.69 o 
  -2  13   3       46.32       41.77      6.15 o 
  -1  13   3        4.08        6.00      3.68 o 
   0  13   3      115.24      117.77     11.21 o 
   1  13   3       51.94       50.27      6.65 o 
   2  13   3       34.45       49.59      6.34 o 
   3  13   3       14.51       13.53      3.28 o 
   4  13   3      156.41      143.86      7.41 o 
   5  13   3        0.07       14.17      3.19 o 
  -4  14   3       58.20       61.46      6.69 o 
  -3  14   3       28.55       29.37      5.10 o 
  -2  14   3       12.25       30.64      5.08 o 
  -1  14   3      170.19      140.24      9.30 o 
   0  14   3        3.97        9.72      3.73 o 
   1  14   3        5.68       14.31      4.00 o 
   2  14   3        8.81       21.61      4.51 o 
   3  14   3       25.65       27.89      4.88 o 
 -12   0   4       15.66       37.05      5.30 o 
 -10   0   4       50.39       44.59      5.89 o 
  -8   0   4      250.47      226.50     13.85 o 
  -6   0   4       40.35       63.93      4.79 o 
  -4   0   4     1419.48     1554.96     24.05 o 
  -2   0   4      634.69      804.71     12.19 o 
   0   0   4     3649.84     4311.76     71.07 o 
   2   0   4        1.45        1.69      0.74 o 
   4   0   4      147.38      155.86      4.55 o 
   6   0   4      453.77      399.91      8.80 o 
   8   0   4       25.23       24.45      4.24 o 
  10   0   4      264.40      189.08     10.79 o 
 -12   1   4       37.03       46.66      5.00 o 
 -11   1   4       30.16       40.77      4.30 o 
 -10   1   4        0.18        4.44      1.86 o 
  -9   1   4        8.26       11.33      2.32 o 
  -8   1   4        0.20        2.84      1.51 o 
  -7   1   4      222.65      222.09      6.34 o 
  -6   1   4      181.58      168.90      5.07 o 
  -5   1   4      128.13      108.85      3.70 o 
  -4   1   4      144.93      148.45      3.89 o 
  -3   1   4      321.64      308.85      5.84 o 
  -2   1   4       65.36       54.71      1.74 o 
  -1   1   4      552.41      617.67      7.73 o 
   0   1   4    14816.91    16912.14    153.06 o 
   1   1   4     4114.51     4571.44     31.00 o 
   2   1   4      259.13      266.21      3.54 o 
   3   1   4      282.03      324.57      4.42 o 
   4   1   4      441.88      472.37      6.01 o 
   5   1   4       26.94       24.89      1.69 o 
   6   1   4       44.73       48.10      2.39 o 
   7   1   4      210.48      188.10      5.20 o 
   8   1   4      228.52      227.21      6.03 o 
   9   1   4       68.16       70.68      4.91 o 
  10   1   4        2.00        9.82      2.70 o 
  11   1   4        0.76       12.95      6.05 o 
 -12   2   4        0.68       14.26      5.24 o 
 -11   2   4       32.58       34.45      4.06 o 
 -10   2   4        3.81        8.25      2.43 o 
  -9   2   4      141.36      126.99      5.55 o 
  -8   2   4      116.45       96.15      4.44 o 
  -7   2   4      176.15      159.45      5.39 o 
  -6   2   4      106.91      100.94      4.04 o 
  -5   2   4      670.93      788.96     12.92 o 
  -4   2   4     1763.76     1941.64     19.92 o 
  -3   2   4      111.89      110.46      3.11 o 
  -2   2   4      282.21      273.41      4.27 o 
  -1   2   4     2103.96     2478.53     21.83 o 
   0   2   4     1960.93     2418.71     18.90 o 
   1   2   4     6359.02     7312.07     53.45 o 
   2   2   4     1994.43     2171.51     16.37 o 
   3   2   4     1291.36     1408.35     12.01 o 
   4   2   4      338.07      327.27      5.35 o 
   5   2   4       78.18       69.50      2.38 o 
   6   2   4      301.73      253.90      6.17 o 
   7   2   4      388.25      327.34      7.03 o 
   8   2   4       60.09       55.79      4.90 o 
   9   2   4       78.82       85.02      7.94 o 
  10   2   4       66.16       56.19      4.92 o 
 -11   3   4       10.64       14.24      2.91 o 
 -10   3   4        4.15        7.91      2.51 o 
  -9   3   4       77.81       83.43      5.04 o 
  -8   3   4       99.86       88.10      4.45 o 
  -7   3   4       34.09       27.78      2.87 o 
  -6   3   4     2228.56     2201.51     27.89 o 
  -5   3   4      242.00      223.48      5.40 o 
  -4   3   4       52.97       47.22      2.37 o 
  -3   3   4     1754.34     1991.89     19.57 o 
  -2   3   4       58.54       68.79      1.91 o 
  -1   3   4      462.75      514.77      5.60 o 
   0   3   4     2346.34     2600.06     23.47 o 
   1   3   4     1827.33     2111.50     17.46 o 
   2   3   4     2616.00     2819.24     20.73 o 
   3   3   4      703.45      758.50      8.22 o 
   4   3   4      638.69      608.51      7.62 o 
   5   3   4      232.59      240.54      5.30 o 
   6   3   4       24.86       37.08      2.65 o 
   7   3   4      133.09      118.43      4.32 o 
   8   3   4        1.14        6.33      1.61 o 
   9   3   4        5.02       11.71      3.36 o 
  10   3   4        0.01        7.63      3.85 o 
 -11   4   4       11.49       14.72      3.52 o 
 -10   4   4        0.02        4.06      2.27 o 
  -9   4   4        1.70        5.96      1.98 o 
  -8   4   4       21.82       30.91      3.18 o 
  -7   4   4      440.38      379.13      8.48 o 
  -6   4   4        0.11       -0.55      1.27 o 
  -5   4   4       53.48       75.00      3.23 o 
  -4   4   4      216.59      214.14      4.94 o 
  -3   4   4      522.22      539.96      6.78 o 
  -2   4   4      129.85      176.26      3.29 o 
  -1   4   4    12685.49    14480.78    103.80 o 
   0   4   4      257.19      292.79      5.07 o 
   1   4   4      707.33      967.08     11.40 o 
   2   4   4        1.94        6.36      0.97 o 
   3   4   4      158.46      129.38      3.97 o 
   4   4   4      211.31      181.24      4.74 o 
   5   4   4      942.01      858.57     14.97 o 
   6   4   4      426.86      350.53      7.07 o 
   7   4   4      118.57      107.76      5.12 o 
   8   4   4       94.50       82.44      4.94 o 
   9   4   4        0.86        4.63      2.24 o 
  10   4   4        9.14        9.51      2.81 o 
 -11   5   4       10.97       25.48      3.38 o 
 -10   5   4        1.53        5.60      2.39 o 
  -9   5   4        0.49        7.76      2.21 o 
  -8   5   4       65.89       70.64      4.74 o 
  -7   5   4        4.20        8.26      2.27 o 
  -6   5   4      354.49      281.25      6.88 o 
  -5   5   4      264.56      251.83      6.05 o 
  -4   5   4        1.91        3.17      0.97 o 
  -3   5   4     3679.55     4294.16     34.08 o 
  -2   5   4        6.56        8.17      1.07 o 
  -1   5   4       55.91       93.68      2.31 o 
   0   5   4      671.53      696.26      9.28 o 
   1   5   4     2597.22     2911.60     27.70 o 
   2   5   4        3.58        3.83      1.22 o 
   3   5   4       24.86       35.95      1.95 o 
   4   5   4      343.17      349.88      6.23 o 
   5   5   4       82.09       71.87      3.73 o 
   6   5   4       57.24       68.12      4.31 o 
   7   5   4      120.29      121.97      5.33 o 
   8   5   4      137.46      125.08      5.70 o 
   9   5   4       94.04       85.83      8.57 o 
  10   5   4        0.00        9.19      2.88 o 
 -11   6   4        7.54       25.03      5.41 o 
 -10   6   4       35.30       45.56      4.51 o 
  -9   6   4       69.89       74.22      6.14 o 
  -8   6   4       97.26       80.11     10.51 o 
  -7   6   4      162.52      137.35      5.20 o 
  -6   6   4      123.41       85.09      3.92 o 
  -5   6   4       43.13       43.09      2.95 o 
  -4   6   4     1177.18     1123.08     12.21 o 
  -3   6   4        8.81       10.45      1.48 o 
  -2   6   4       52.34       38.04      1.89 o 
  -1   6   4      997.97     1274.33     12.40 o 
   0   6   4       36.59       32.78      2.24 o 
   1   6   4       49.11       59.00      2.67 o 
   2   6   4       46.28       40.13      2.61 o 
   3   6   4       22.54       19.39      2.20 o 
   4   6   4      242.71      205.76      8.31 o 
   5   6   4       83.78       77.92      4.15 o 
   6   6   4       88.60       88.01      4.62 o 
   7   6   4       35.25       31.70      3.46 o 
   8   6   4        4.81       13.57      2.96 o 
   9   6   4        9.57       13.14      3.27 o 
  10   6   4        1.46       22.41      6.86 o 
 -10   7   4       47.92       54.25      6.83 o 
  -9   7   4        2.87        8.76      2.50 o 
  -8   7   4        5.46       10.62      2.38 o 
  -7   7   4      173.63      141.79      5.33 o 
  -6   7   4        0.10        5.27      1.73 o 
  -5   7   4       40.61       37.77      3.58 o 
  -4   7   4       94.75       79.03      3.05 o 
  -3   7   4        4.06        3.34      1.01 o 
  -2   7   4        2.04        4.88      1.88 o 
  -1   7   4      706.73      730.02     11.35 o 
   0   7   4      241.07      260.88      5.74 o 
   1   7   4      835.83      793.23     11.46 o 
   2   7   4      132.42      135.50      4.46 o 
   3   7   4      142.68      139.57      5.60 o 
   4   7   4      220.24      199.16      6.00 o 
   5   7   4        4.53        4.06      1.83 o 
   6   7   4        3.12        8.23      2.17 o 
   7   7   4      217.47      175.34      6.70 o 
   8   7   4       16.58       16.79      3.30 o 
   9   7   4       24.77       32.83      4.40 o 
 -10   8   4       41.52       41.84      5.25 o 
  -9   8   4       12.08       20.25      4.03 o 
  -8   8   4       83.68       83.62      5.70 o 
  -7   8   4       34.74       40.60      5.20 o 
  -6   8   4        1.00        7.53      2.12 o 
  -5   8   4      154.44      131.32      4.26 o 
  -4   8   4      164.59      144.91      4.19 o 
  -3   8   4       68.65       63.66      3.98 o 
  -2   8   4       85.75       79.32      3.32 o 
  -1   8   4       87.83       86.93      3.47 o 
   0   8   4      129.55      126.19      4.25 o 
   1   8   4       71.17       72.20      3.47 o 
   2   8   4       37.02       30.66      2.75 o 
   3   8   4      425.75      367.71      8.18 o 
   4   8   4      136.40      122.27      4.90 o 
   5   8   4       20.49       23.97      2.83 o 
   6   8   4      202.44      165.81      8.00 o 
   7   8   4        0.78        2.78      2.46 o 
   8   8   4        6.37       11.89      3.27 o 
   9   8   4        3.70       26.19      6.59 o 
  -9   9   4        8.47       11.48      4.17 o 
  -8   9   4       58.37       56.30      7.52 o 
  -7   9   4       81.80       96.82      6.87 o 
  -6   9   4      222.67      197.84      9.65 o 
  -5   9   4      495.14      433.25     10.79 o 
  -4   9   4        4.17        5.10      1.91 o 
  -3   9   4        0.41        2.96      1.73 o 
  -2   9   4      257.75      218.98      6.86 o 
  -1   9   4        4.63        5.08      1.65 o 
   0   9   4      166.75      131.19      4.69 o 
   1   9   4      126.12       99.70      4.11 o 
   2   9   4      399.21      362.67      8.12 o 
   3   9   4      463.77      410.70      9.07 o 
   4   9   4       68.53       79.84      4.48 o 
   5   9   4       21.18       27.77      3.09 o 
   6   9   4       76.68       72.66      5.69 o 
   7   9   4       40.24       46.11      4.76 o 
   8   9   4       58.37       65.24      5.38 o 
  -9  10   4       72.61       74.38     10.52 o 
  -8  10   4        0.36        6.41      3.69 o 
  -7  10   4       96.81       79.79      9.24 o 
  -6  10   4        0.31        0.85      2.76 o 
  -5  10   4       57.11       59.28     10.99 o 
  -4  10   4       28.76       37.00      4.81 o 
  -3  10   4      367.72      312.80     11.55 o 
  -2  10   4       93.05      107.54      5.78 o 
  -1  10   4      568.17      462.77     10.79 o 
   0  10   4      109.75       90.12      4.02 o 
   1  10   4       33.80       50.39      3.43 o 
   2  10   4       72.75       84.64      4.25 o 
   3  10   4       30.19       40.26      4.89 o 
   4  10   4       52.61       56.85      5.13 o 
   5  10   4      213.33      166.23      9.14 o 
   6  10   4       22.01       23.49      3.43 o 
   7  10   4       11.29       16.00      3.77 o 
   8  10   4        5.45       25.53      7.09 o 
  -8  11   4        1.50        9.93      4.61 o 
  -7  11   4       22.07       17.80      4.65 o 
  -6  11   4       86.19       85.05      8.04 o 
  -5  11   4       11.89       14.57      5.93 o 
  -4  11   4      143.03      126.08      7.89 o 
  -3  11   4        3.32        7.67      3.70 o 
  -2  11   4        4.85        4.82      2.70 o 
  -1  11   4      135.01      100.29      6.77 o 
   0  11   4      137.10      130.02      6.21 o 
   1  11   4       18.35       24.31      2.57 o 
   2  11   4      289.45      241.58      7.90 o 
   3  11   4       14.11       18.37      2.61 o 
   4  11   4       37.43       45.75      6.05 o 
   5  11   4        7.85       12.05      3.67 o 
   6  11   4        5.90       17.91      3.15 o 
   7  11   4        0.04       11.21      3.12 o 
  -7  12   4       44.05       53.42      6.49 o 
  -6  12   4       21.62       29.92      5.45 o 
  -5  12   4       29.31       35.93      7.33 o 
  -4  12   4        0.35        7.85      3.43 o 
  -3  12   4       22.85       22.27      4.55 o 
  -2  12   4       63.48       63.62      6.49 o 
  -1  12   4       46.24       52.83      5.80 o 
   0  12   4       42.70       54.60      5.94 o 
   1  12   4       17.67       26.92      3.50 o 
   2  12   4       22.82       26.08      3.67 o 
   3  12   4       46.75       49.94      4.93 o 
   4  12   4       21.44       33.70      5.49 o 
   5  12   4      174.24      152.97      6.63 o 
   6  12   4       14.54       30.55      3.48 o 
  -5  13   4       73.55       85.10      7.91 o 
  -4  13   4        2.22       10.77      3.84 o 
  -3  13   4       36.09       33.02      5.24 o 
  -2  13   4        0.00        4.69      3.46 o 
  -1  13   4       33.55       35.56     11.27 o 
   0  13   4       66.03       67.34      7.03 o 
   1  13   4       39.38       40.56      6.03 o 
   2  13   4        9.98       13.15      3.05 o 
   3  13   4      265.60      221.46      9.01 o 
   4  13   4       42.26       59.09      5.22 o 
   5  13   4        7.25       20.96      5.08 o 
  -4  14   4       56.60       69.54      7.61 o 
  -3  14   4       13.69       24.12      4.56 o 
  -2  14   4      119.72      114.71      8.16 o 
  -1  14   4       10.69       17.25      4.65 o 
   0  14   4        2.15       12.77      5.44 o 
   1  14   4        0.03       10.36      3.53 o 
   2  14   4      106.83      105.32      8.76 o 
   3  14   4        0.22       15.52      6.15 o 
 -11   0   5       44.50       46.33      6.30 o 
  -9   0   5      122.20      109.25      7.31 o 
  -7   0   5        0.16        2.28      2.10 o 
  -5   0   5     3463.29     3930.01     52.05 o 
  -3   0   5      367.64      381.64      8.14 o 
  -1   0   5      551.94      647.80     14.81 o 
   1   0   5    13843.24    14959.61    276.53 o 
   3   0   5     1738.36     1919.18     21.98 o 
   5   0   5     1022.35      992.28     14.99 o 
   7   0   5      114.06      102.17      6.51 o 
   9   0   5      151.77      122.88      8.28 o 
 -12   1   5       43.06       56.25      4.66 o 
 -11   1   5       52.27       59.33      4.97 o 
 -10   1   5       30.41       33.25      3.59 o 
  -9   1   5       12.15       13.82      2.45 o 
  -8   1   5       38.68       49.34      3.78 o 
  -7   1   5        7.35        9.91      2.04 o 
  -6   1   5      356.14      319.47      7.07 o 
  -5   1   5       95.84      108.23      3.71 o 
  -4   1   5        8.52       10.38      1.40 o 
  -3   1   5      694.69      806.41      9.54 o 
  -2   1   5        0.11        4.11      1.11 o 
  -1   1   5     2362.74     2769.73     27.69 o 
   0   1   5     3360.96     3747.22     31.68 o 
   1   1   5       26.09       32.19      1.28 o 
   2   1   5      163.93      168.14      2.87 o 
   3   1   5      348.84      383.61      5.04 o 
   4   1   5      556.19      561.85     10.57 o 
   5   1   5     1263.05     1261.88     14.28 o 
   6   1   5       54.79       62.17      3.06 o 
   7   1   5      292.56      264.52      6.25 o 
   8   1   5       21.35       24.15      2.91 o 
   9   1   5        0.19        5.10      2.28 o 
  10   1   5        0.22        5.33      2.44 o 
 -12   2   5       18.72       27.44      3.93 o 
 -11   2   5        3.12        7.79      2.68 o 
 -10   2   5       40.10       42.45      4.06 o 
  -9   2   5        3.28        5.84      2.07 o 
  -8   2   5       18.47       18.35      2.53 o 
  -7   2   5      343.84      309.79      7.54 o 
  -6   2   5      353.19      340.02      7.30 o 
  -5   2   5      341.36      303.58      6.37 o 
  -4   2   5      593.43      594.30      9.81 o 
  -3   2   5      249.80      253.97      4.75 o 
  -2   2   5     2391.45     2732.46     24.30 o 
  -1   2   5        7.38       12.75      1.30 o 
   0   2   5      134.81      198.34      2.88 o 
   1   2   5      149.19      219.82      3.35 o 
   2   2   5     4270.57     4695.91     32.73 o 
   3   2   5        9.78       17.47      1.23 o 
   4   2   5      125.49      131.77      3.03 o 
   5   2   5       26.13       21.01      1.91 o 
   6   2   5        0.20        1.66      1.49 o 
   7   2   5        2.89        7.07      1.62 o 
   8   2   5        6.81       12.39      1.97 o 
   9   2   5        0.01        4.47      2.12 o 
  10   2   5       46.76       53.19      4.91 o 
 -11   3   5       20.42       24.39      3.51 o 
 -10   3   5        1.60        4.97      2.24 o 
  -9   3   5      214.49      183.11      6.60 o 
  -8   3   5       35.23       29.55      3.04 o 
  -7   3   5      513.73      473.14      9.49 o 
  -6   3   5       36.89       36.92      2.97 o 
  -5   3   5        8.94       18.47      2.24 o 
  -4   3   5      643.46      676.15     10.11 o 
  -3   3   5      596.05      675.02      8.79 o 
  -2   3   5        3.59        3.61      0.80 o 
  -1   3   5      681.06      700.87      7.13 o 
   0   3   5      568.36      675.49      6.85 o 
   1   3   5        6.16        6.09      0.96 o 
   2   3   5      560.99      636.49      6.55 o 
   3   3   5       39.00       51.24      1.74 o 
   4   3   5      101.76      112.11      2.69 o 
   5   3   5       75.38       64.74      2.94 o 
   6   3   5       84.63       81.77      3.56 o 
   7   3   5       53.04       48.00      3.15 o 
   8   3   5       86.54       84.98      4.32 o 
   9   3   5        9.53       11.61      2.70 o 
  10   3   5        4.52        6.95      4.18 o 
 -11   4   5        0.17       10.05      2.70 o 
 -10   4   5       35.12       42.33      4.29 o 
  -9   4   5        2.82        6.61      2.11 o 
  -8   4   5        9.54       13.36      2.37 o 
  -7   4   5      180.04      160.90      5.49 o 
  -6   4   5      196.83      180.85      5.39 o 
  -5   4   5      346.20      385.23      7.42 o 
  -4   4   5      487.16      489.98      7.94 o 
  -3   4   5      928.25     1045.69     12.92 o 
  -2   4   5      592.54      691.87      7.72 o 
  -1   4   5       17.69       14.24      1.07 o 
   0   4   5      118.65      183.74      3.95 o 
   1   4   5      337.54      394.76      6.45 o 
   2   4   5     1222.85     1240.30     10.78 o 
   3   4   5      427.60      408.88      5.14 o 
   4   4   5      869.83      904.46     11.01 o 
   5   4   5        1.19        3.62      1.32 o 
   6   4   5       60.08       61.03      3.27 o 
   7   4   5       45.74       39.29      3.61 o 
   8   4   5       25.44       30.73      5.04 o 
   9   4   5        8.05       15.41      2.96 o 
  10   4   5       36.41       39.38      7.51 o 
 -11   5   5       11.53       18.33      3.63 o 
 -10   5   5        7.33        8.75      3.25 o 
  -9   5   5        2.00        9.39      2.71 o 
  -8   5   5       47.12       47.74      5.62 o 
  -7   5   5      387.43      323.48      7.87 o 
  -6   5   5       10.53       11.13      2.01 o 
  -5   5   5      401.13      384.09      7.60 o 
  -4   5   5       44.01       53.07      2.31 o 
  -3   5   5        0.21        5.03      1.04 o 
  -2   5   5        1.22        1.22      0.69 o 
  -1   5   5      414.42      382.85      5.05 o 
   0   5   5      532.68      632.72      8.87 o 
   1   5   5       14.09       13.51      1.58 o 
   2   5   5      606.22      732.55     10.48 o 
   3   5   5      194.43      201.10      5.33 o 
   4   5   5      274.28      234.52      7.02 o 
   5   5   5        3.66        3.36      1.72 o 
   6   5   5        0.31        2.40      1.69 o 
   7   5   5      179.34      156.95      6.04 o 
   8   5   5      116.56      109.37      5.93 o 
   9   5   5        1.25        6.26      2.78 o 
  10   5   5        0.04       11.42      2.92 o 
 -11   6   5       42.17       63.76      7.02 o 
 -10   6   5        7.33       11.18      2.94 o 
  -9   6   5        2.00        7.85      2.26 o 
  -8   6   5      165.14      134.97      6.29 o 
  -7   6   5      104.93      105.55      4.48 o 
  -6   6   5       13.72       19.50      2.41 o 
  -5   6   5      377.54      337.93      7.25 o 
  -4   6   5      113.61      116.47      3.32 o 
  -3   6   5        0.09        3.34      0.93 o 
  -2   6   5       39.55       50.80      2.01 o 
  -1   6   5      858.11      898.53     11.60 o 
   0   6   5      552.06      661.34      9.62 o 
   1   6   5      179.86      154.91      4.38 o 
   2   6   5      128.32      124.30      4.57 o 
   3   6   5       10.05        6.48      1.64 o 
   4   6   5        2.10        1.61      1.43 o 
   5   6   5      111.11      109.70      5.35 o 
   6   6   5       22.70       24.02      2.93 o 
   7   6   5      187.70      154.49      6.17 o 
   8   6   5      303.28      222.86      7.87 o 
   9   6   5        2.45        5.60      3.26 o 
 -10   7   5       44.60       53.99      4.83 o 
  -9   7   5        1.50       11.10      2.45 o 
  -8   7   5       47.74       58.67      4.08 o 
  -7   7   5       50.55       58.53      5.48 o 
  -6   7   5      699.71      603.83     11.00 o 
  -5   7   5       84.59       86.00      3.76 o 
  -4   7   5       99.32       89.96      3.61 o 
  -3   7   5      177.56      160.66      3.85 o 
  -2   7   5      250.64      254.68      5.70 o 
  -1   7   5      531.58      572.47      9.14 o 
   0   7   5     1638.57     1663.65     18.84 o 
   1   7   5      351.31      369.23      7.37 o 
   2   7   5        1.15        2.02      1.38 o 
   3   7   5       33.92       39.12      3.08 o 
   4   7   5      183.78      153.49      5.38 o 
   5   7   5       36.84       36.24      3.32 o 
   6   7   5      319.02      281.57      9.38 o 
   7   7   5        8.93       15.42      2.78 o 
   8   7   5       15.45       15.50      3.45 o 
   9   7   5        0.10       10.71      4.76 o 
 -10   8   5       36.80       46.72      5.42 o 
  -9   8   5       83.86       77.52     15.15 o 
  -8   8   5        3.13       10.32      2.32 o 
  -7   8   5        0.01        7.99      1.85 o 
  -6   8   5       61.27       59.56      3.74 o 
  -5   8   5      163.67      131.11      4.71 o 
  -4   8   5       58.76       71.82      4.62 o 
  -3   8   5      284.95      268.23      7.59 o 
  -2   8   5       22.84       28.94      2.46 o 
  -1   8   5       68.23       67.60      3.23 o 
   0   8   5       40.58       35.30      3.04 o 
   1   8   5      794.66      698.10     20.57 o 
   2   8   5      153.74      138.56      4.84 o 
   3   8   5       69.91       76.02      3.99 o 
   4   8   5       98.83       91.17      4.60 o 
   5   8   5       90.60       87.01      4.86 o 
   6   8   5       89.79       78.29      5.79 o 
   7   8   5       72.15       79.06      5.53 o 
   8   8   5       12.80       15.04      3.60 o 
  -9   9   5       96.18       95.11      8.05 o 
  -8   9   5       11.51       13.50      4.40 o 
  -7   9   5      214.13      157.78      9.14 o 
  -6   9   5       93.52       88.75      4.94 o 
  -5   9   5       54.17       65.27      4.59 o 
  -4   9   5       16.79       18.45      2.65 o 
  -3   9   5      283.20      226.29      9.47 o 
  -2   9   5      509.11      483.37      8.91 o 
  -1   9   5      750.71      639.57     10.67 o 
   0   9   5       56.14       55.56      3.48 o 
   1   9   5       99.02      112.21      4.41 o 
   2   9   5       59.70       61.81      3.81 o 
   3   9   5        4.14       12.44      3.30 o 
   4   9   5        4.96        6.25      2.48 o 
   5   9   5      109.46      101.25      5.00 o 
   6   9   5       67.04       67.09      5.01 o 
   7   9   5       43.57       46.52      4.76 o 
   8   9   5        0.87       17.30      3.15 o 
  -9  10   5        0.34       22.49      6.58 o 
  -8  10   5        4.73       11.92      4.16 o 
  -7  10   5        4.44        7.24      3.30 o 
  -6  10   5       26.80       27.74      4.62 o 
  -5  10   5        0.40        2.84      2.76 o 
  -4  10   5      408.15      366.38     12.76 o 
  -3  10   5       31.92       34.15      3.28 o 
  -2  10   5       14.97       24.06      2.89 o 
  -1  10   5      244.53      207.16      5.92 o 
   0  10   5       63.08       73.21      3.76 o 
   1  10   5       49.01       61.48      3.66 o 
   2  10   5      187.37      162.73      5.58 o 
   3  10   5        6.18       12.14      2.55 o 
   4  10   5       54.60       67.31      4.46 o 
   5  10   5        5.05        5.98      2.25 o 
   6  10   5        5.47        9.07      2.79 o 
   7  10   5       28.04       37.34      4.48 o 
  -8  11   5        2.66       21.95      5.81 o 
  -7  11   5       36.38       47.57      6.57 o 
  -6  11   5        0.21       11.45      3.46 o 
  -5  11   5        3.49       19.50      4.23 o 
  -4  11   5       41.82       51.00      5.61 o 
  -3  11   5        8.40       20.69      3.94 o 
  -2  11   5      173.91      151.54      8.30 o 
  -1  11   5      369.41      320.38     11.96 o 
   0  11   5        2.20        9.92      1.79 o 
   1  11   5       28.57       36.69      3.47 o 
   2  11   5       47.08       63.34      3.91 o 
   3  11   5       15.85       19.41      2.56 o 
   4  11   5       41.82       42.18      3.93 o 
   5  11   5       23.34       27.10      3.65 o 
   6  11   5       11.65       16.57      3.06 o 
  -7  12   5        4.98       20.86      4.44 o 
  -6  12   5       37.77       38.42      5.92 o 
  -5  12   5       11.39       11.80      4.15 o 
  -4  12   5       37.72       44.26      6.07 o 
  -3  12   5       20.84       35.10      5.25 o 
  -2  12   5        1.22       10.74      3.80 o 
  -1  12   5       14.16       24.78      4.75 o 
   0  12   5        5.97       13.12      3.68 o 
   1  12   5       37.43       40.31      7.36 o 
   2  12   5       79.72       72.32      5.56 o 
   3  12   5       11.50       24.20      3.39 o 
   4  12   5       97.96      102.76      5.90 o 
   5  12   5        0.52       10.65      2.71 o 
  -5  13   5        9.51       21.55      4.62 o 
  -4  13   5       12.25       16.42      4.51 o 
  -3  13   5        7.79       11.38      3.98 o 
  -2  13   5      103.03      100.69      8.85 o 
  -1  13   5        6.83       14.86      4.30 o 
   0  13   5       27.48       26.09      5.32 o 
   1  13   5        2.33        4.99      3.78 o 
   2  13   5       43.48       56.97      5.32 o 
   3  13   5       46.31       49.37      5.16 o 
   4  13   5        0.87       12.22      2.87 o 
  -3  14   5       27.14       35.79      5.17 o 
  -2  14   5       35.65       39.70      5.86 o 
  -1  14   5        0.00        9.10      3.73 o 
   0  14   5        0.49       12.10      3.70 o 
   1  14   5      101.69      100.87      8.63 o 
   2  14   5        0.61       14.38      5.40 o 
 -12   0   6       41.21       62.05      7.60 o 
 -10   0   6       10.01       23.46      4.60 o 
  -8   0   6      130.67      133.56      7.49 o 
  -6   0   6     2516.50     2458.87     61.79 o 
  -4   0   6      273.47      294.14      7.83 o 
  -2   0   6       65.08       65.10      2.70 o 
   0   0   6        6.84       12.92      1.44 o 
   2   0   6      562.79      645.35      9.56 o 
   4   0   6       15.70       18.57      1.99 o 
   6   0   6      203.74      184.36      8.07 o 
   8   0   6       27.38       21.92      4.19 o 
  10   0   6       21.53       21.27      4.67 o 
 -12   1   6        3.91       19.64      2.80 o 
 -11   1   6        0.01        5.52      2.56 o 
 -10   1   6       23.21       28.21      3.49 o 
  -9   1   6      101.76       98.08      4.98 o 
  -8   1   6       67.35       65.09      4.23 o 
  -7   1   6      113.90      102.21      4.37 o 
  -6   1   6      221.85      208.21      5.74 o 
  -5   1   6     1071.25     1152.71     14.33 o 
  -4   1   6       20.48       19.72      1.81 o 
  -3   1   6      369.17      456.27      9.62 o 
  -2   1   6      275.92      328.98      4.64 o 
  -1   1   6     3241.87     3679.45     36.33 o 
   0   1   6     2003.63     2347.82     21.19 o 
   1   1   6     1963.44     2072.91     15.68 o 
   2   1   6      158.77      170.95      4.15 o 
   3   1   6      688.25      673.82      7.42 o 
   4   1   6      781.25      791.54     13.39 o 
   5   1   6      429.12      375.61      5.91 o 
   6   1   6       76.63       72.21      3.36 o 
   7   1   6        0.10        3.88      1.41 o 
   8   1   6        0.06        3.02      1.72 o 
   9   1   6       11.26       14.25      2.95 o 
  10   1   6        0.81        8.01      2.78 o 
 -12   2   6       10.00       28.95      3.69 o 
 -11   2   6        0.11        4.05      2.25 o 
 -10   2   6        1.05        6.78      2.68 o 
  -9   2   6        0.06        3.25      1.84 o 
  -8   2   6       29.79       36.66      3.21 o 
  -7   2   6      497.45      478.01     13.49 o 
  -6   2   6      391.05      379.87      7.85 o 
  -5   2   6      145.42      136.69      4.24 o 
  -4   2   6        0.16        0.60      0.87 o 
  -3   2   6       16.88       19.35      1.52 o 
  -2   2   6       30.64       28.02      1.66 o 
  -1   2   6        3.40        1.19      0.68 o 
   0   2   6     1947.56     2158.54     19.94 o 
   1   2   6     2237.08     2386.33     19.57 o 
   2   2   6       27.63       24.37      1.37 o 
   3   2   6      116.24      127.93      2.81 o 
   4   2   6       59.95       58.06      2.15 o 
   5   2   6      157.03      135.70      4.00 o 
   6   2   6       24.73       29.85      2.49 o 
   7   2   6        0.02        5.03      1.42 o 
   8   2   6       20.88       23.50      2.52 o 
   9   2   6        0.71        4.22      2.67 o 
  10   2   6        9.47       14.63      3.52 o 
 -11   3   6      115.86       99.97      8.84 o 
 -10   3   6       13.45       18.79      3.20 o 
  -9   3   6       11.67       10.63      2.26 o 
  -8   3   6       46.16       45.81      3.69 o 
  -7   3   6      426.54      389.40      8.57 o 
  -6   3   6       18.54       19.01      3.60 o 
  -5   3   6      206.09      195.12      7.06 o 
  -4   3   6     2132.49     2321.27     23.26 o 
  -3   3   6      333.91      314.59      5.46 o 
  -2   3   6      326.72      331.49      4.63 o 
  -1   3   6       58.07       56.87      1.69 o 
   0   3   6      107.00      117.00      2.36 o 
   1   3   6       97.94      100.52      2.38 o 
   2   3   6      164.34      154.56      2.89 o 
   3   3   6        0.53        1.42      0.72 o 
   4   3   6       50.12       46.39      2.52 o 
   5   3   6        0.54        2.18      1.21 o 
   6   3   6      108.36       88.24      3.64 o 
   7   3   6        0.00        5.29      1.83 o 
   8   3   6      101.80       93.81      9.06 o 
   9   3   6       47.40       42.91      5.12 o 
  10   3   6        8.02       18.80      5.42 o 
 -11   4   6        5.66       17.72      3.68 o 
 -10   4   6       10.72       15.36      2.88 o 
  -9   4   6      127.58      107.59      5.05 o 
  -8   4   6       21.04       23.61      3.17 o 
  -7   4   6     1343.06     1153.70     18.85 o 
  -6   4   6      195.26      184.62      5.45 o 
  -5   4   6      400.94      384.89      7.42 o 
  -4   4   6      107.73      114.06      3.60 o 
  -3   4   6      118.32      158.74      3.46 o 
  -2   4   6      103.15      100.94      2.73 o 
  -1   4   6     1201.47     1335.63     12.26 o 
   0   4   6      183.01      246.93      4.77 o 
   1   4   6     2199.68     2343.33     23.01 o 
   2   4   6        1.77        3.14      1.08 o 
   3   4   6      194.63      195.32      4.21 o 
   4   4   6       26.16       23.60      1.96 o 
   5   4   6       26.51       26.39      2.67 o 
   6   4   6       30.04       35.21      3.28 o 
   7   4   6      697.15      588.17     20.75 o 
   8   4   6       60.28       60.78      5.93 o 
   9   4   6        0.01        3.03      4.07 o 
  10   4   6        2.43       17.09      3.20 o 
 -11   5   6       35.08       26.61      3.77 o 
 -10   5   6        6.01       11.11      2.87 o 
  -9   5   6      172.48      144.92      5.96 o 
  -8   5   6       57.85       36.86      4.92 o 
  -7   5   6       14.53       14.87      2.19 o 
  -6   5   6       16.69       20.97      2.39 o 
  -5   5   6      539.83      476.15      8.59 o 
  -4   5   6      303.04      256.05      4.90 o 
  -3   5   6      326.12      350.90      5.54 o 
  -2   5   6       42.30       32.14      1.63 o 
  -1   5   6      496.00      572.04      6.72 o 
   0   5   6      126.12      121.47      3.54 o 
   1   5   6      592.36      610.35      9.11 o 
   2   5   6      180.15      165.23      4.60 o 
   3   5   6     1101.93     1109.61     14.71 o 
   4   5   6      138.05      125.41      4.54 o 
   5   5   6      187.77      191.71      6.06 o 
   6   5   6       40.09       40.82      3.49 o 
   7   5   6       22.04       29.49      3.42 o 
   8   5   6       30.01       22.45      3.29 o 
   9   5   6       28.74       28.29      3.82 o 
 -11   6   6        0.51        9.61      3.01 o 
 -10   6   6        0.04        4.40      2.65 o 
  -9   6   6       30.68       41.35      3.91 o 
  -8   6   6       31.50       33.37      5.04 o 
  -7   6   6       34.96       41.77      3.24 o 
  -6   6   6      149.13      130.49      5.47 o 
  -5   6   6       52.99       56.43      3.35 o 
  -4   6   6      211.46      196.75      4.40 o 
  -3   6   6       79.79       78.69      2.63 o 
  -2   6   6      375.00      374.20      5.64 o 
  -1   6   6      529.15      588.04      8.96 o 
   0   6   6      321.00      269.26      5.77 o 
   1   6   6       92.56       89.91      3.41 o 
   2   6   6        2.80        3.16      1.32 o 
   3   6   6        3.57        4.51      1.56 o 
   4   6   6       90.79       85.90      4.02 o 
   5   6   6       41.87       44.07      3.45 o 
   6   6   6       58.40       66.53      4.53 o 
   7   6   6       58.05       45.31      4.13 o 
   8   6   6       35.76       29.78      4.02 o 
   9   6   6       11.03       15.20      3.77 o 
 -10   7   6       48.61       65.98      5.28 o 
  -9   7   6       32.59       43.04      4.22 o 
  -8   7   6        0.79        8.94      2.08 o 
  -7   7   6        1.61        8.06      3.28 o 
  -6   7   6       71.02       69.07      3.79 o 
  -5   7   6      117.96      102.92      4.09 o 
  -4   7   6       13.55       16.08      2.00 o 
  -3   7   6      331.65      356.83      7.07 o 
  -2   7   6        6.22       15.27      2.67 o 
  -1   7   6      317.98      329.94     18.08 o 
   0   7   6      409.85      390.65      7.56 o 
   1   7   6       76.55       74.88      3.46 o 
   2   7   6      132.24      146.39      4.82 o 
   3   7   6      144.18      136.22      4.95 o 
   4   7   6       89.77       80.40      4.29 o 
   5   7   6       92.71       89.01      5.51 o 
   6   7   6        5.37       11.92      2.82 o 
   7   7   6        1.10        5.58      3.33 o 
   8   7   6       15.52       16.86      3.50 o 
   9   7   6       13.58       35.44      5.79 o 
 -10   8   6       33.68       43.89      5.14 o 
  -9   8   6        8.52       11.09      2.78 o 
  -8   8   6       52.52       65.52      4.39 o 
  -7   8   6       28.84       41.10      4.66 o 
  -6   8   6      162.34      177.46      6.78 o 
  -5   8   6      218.18      155.22      6.11 o 
  -4   8   6       53.59       51.72      3.97 o 
  -3   8   6        8.74       12.49      1.89 o 
  -2   8   6       80.88       66.55      3.26 o 
  -1   8   6      663.27      631.62     11.86 o 
   0   8   6      605.70      516.41     17.21 o 
   1   8   6       66.60       69.99      3.74 o 
   2   8   6      179.81      178.17      5.60 o 
   3   8   6       11.84       22.82      2.61 o 
   4   8   6       54.36       53.04      4.89 o 
   5   8   6       92.21       88.58      4.65 o 
   6   8   6       59.45       65.35      6.31 o 
   7   8   6       27.57       32.41      4.04 o 
   8   8   6      112.35      109.21      6.93 o 
  -9   9   6       16.47       23.38      5.40 o 
  -8   9   6        9.44       19.82      7.74 o 
  -7   9   6      124.79      109.95      6.03 o 
  -6   9   6        0.97        9.70      2.04 o 
  -5   9   6        3.01        7.79      1.88 o 
  -4   9   6      265.07      215.43      8.85 o 
  -3   9   6       46.13       55.11      4.20 o 
  -2   9   6       51.09       55.23      3.43 o 
  -1   9   6      253.25      216.27      7.95 o 
   0   9   6        6.80        5.63      1.62 o 
   1   9   6       43.97       65.90      3.87 o 
   2   9   6        1.17        4.19      1.47 o 
   3   9   6       34.30       35.88      3.43 o 
   4   9   6       43.03       55.75      3.99 o 
   5   9   6       62.51       59.68      4.45 o 
   6   9   6        0.06        5.43      3.40 o 
   7   9   6        1.75       11.15      3.12 o 
   8   9   6        0.24       19.78      4.67 o 
  -8  10   6        0.00        8.90      5.12 o 
  -7  10   6       19.65       33.47      8.73 o 
  -6  10   6       59.36       59.83      6.22 o 
  -5  10   6      199.07      176.03      8.87 o 
  -4  10   6        0.89        9.09      2.30 o 
  -3  10   6        1.04        5.43      1.80 o 
  -2  10   6       36.21       32.46      3.26 o 
  -1  10   6       96.79      110.86      4.40 o 
   0  10   6      103.03      104.52      4.39 o 
   1  10   6      286.49      246.75      6.87 o 
   2  10   6      171.94      137.86      5.27 o 
   3  10   6        5.83       10.73      2.90 o 
   4  10   6        4.55       10.37      2.39 o 
   5  10   6        7.73        8.96      2.45 o 
   6  10   6        0.00        8.41      2.72 o 
   7  10   6       74.08       89.69      8.88 o 
  -8  11   6       13.09       24.29      6.60 o 
  -7  11   6        0.14        8.60      3.45 o 
  -6  11   6       11.77       16.02      4.14 o 
  -5  11   6       57.81       49.72      5.84 o 
  -4  11   6      203.43      168.50      8.91 o 
  -3  11   6        0.01        3.39      2.60 o 
  -2  11   6      309.92      276.08      9.90 o 
  -1  11   6       39.49       47.91      4.52 o 
   0  11   6       58.45       59.59      3.81 o 
   1  11   6        7.20       15.68      3.23 o 
   2  11   6      151.00      132.69      5.41 o 
   3  11   6        0.51        5.37      2.11 o 
   4  11   6       74.35       68.12      4.85 o 
   5  11   6        0.01        6.55      2.57 o 
   6  11   6        9.60       21.58      3.24 o 
  -7  12   6       26.28       40.65      8.31 o 
  -6  12   6       48.88       46.72     10.20 o 
  -5  12   6       41.09       39.38      5.79 o 
  -4  12   6        3.02        4.91      3.37 o 
  -3  12   6       32.80       27.39      4.76 o 
  -2  12   6      207.69      170.13     16.17 o 
  -1  12   6      194.89      161.74     11.94 o 
   0  12   6      102.42       94.20      7.48 o 
   1  12   6       21.86       38.41      3.41 o 
   2  12   6      108.17       89.62      4.95 o 
   3  12   6       22.27       33.08      4.44 o 
   4  12   6       25.32       36.48      7.65 o 
   5  12   6       12.28       25.23      4.54 o 
  -5  13   6        9.36       25.33      5.99 o 
  -4  13   6        0.32       10.24      6.26 o 
  -3  13   6      187.63      160.73     14.18 o 
  -2  13   6        2.39        7.13      5.55 o 
  -1  13   6       15.22       16.62      7.41 o 
   0  13   6        1.10        8.43      6.18 o 
   1  13   6       28.88       30.96      7.52 o 
   2  13   6       38.82       48.77      6.42 o 
   3  13   6       14.61       31.15      5.10 o 
   4  13   6       37.72       65.64      6.56 o 
  -3  14   6       20.26       46.09      8.23 o 
  -2  14   6       29.56       45.97      8.31 o 
  -1  14   6       24.49       39.43      8.27 o 
   0  14   6       44.76       69.73     10.05 o 
   1  14   6        0.03       26.08      5.91 o 
 -11   0   7       86.12       78.26     14.71 o 
  -9   0   7       22.49       28.67      4.43 o 
  -7   0   7      223.20      231.55      9.26 o 
  -5   0   7      798.17      894.51     19.28 o 
  -3   0   7     4756.01     5236.15     68.41 o 
  -1   0   7      923.14     1016.34     14.20 o 
   1   0   7      708.12      793.36     13.45 o 
   3   0   7      222.34      219.53      6.67 o 
   5   0   7       98.24       80.79      3.98 o 
   7   0   7       84.84       87.61      6.91 o 
   9   0   7      198.38      161.52      9.85 o 
 -12   1   7        0.53       19.99      3.16 o 
 -11   1   7        4.96       10.20      2.67 o 
 -10   1   7       11.54       15.63      2.88 o 
  -9   1   7       25.97       24.44      2.91 o 
  -8   1   7       16.29       18.60      2.58 o 
  -7   1   7      210.45      187.46      6.12 o 
  -6   1   7      649.46      629.81     10.49 o 
  -5   1   7      665.92      712.44     10.50 o 
  -4   1   7        0.58        4.73      1.14 o 
  -3   1   7     1444.02     1736.68     20.99 o 
  -2   1   7      140.01      153.88      2.94 o 
  -1   1   7     1539.88     1845.54     20.07 o 
   0   1   7      302.63      363.05      5.62 o 
   1   1   7     3134.04     3557.86     25.49 o 
   2   1   7     1372.82     1362.68     11.83 o 
   3   1   7       29.47       36.30      1.79 o 
   4   1   7      117.73      124.66      3.77 o 
   5   1   7      240.61      222.71      7.17 o 
   6   1   7        0.48        3.18      1.28 o 
   7   1   7       32.17       42.70      2.95 o 
   8   1   7       72.39       77.51      4.86 o 
   9   1   7        3.25        8.20      2.70 o 
  10   1   7        3.58       13.52      3.05 o 
 -12   2   7        1.49       14.96      3.62 o 
 -11   2   7       36.50       45.68      4.60 o 
 -10   2   7        5.37        5.18      2.29 o 
  -9   2   7       42.15       39.07      3.67 o 
  -8   2   7        4.31        3.37      1.68 o 
  -7   2   7      843.09      776.16     12.78 o 
  -6   2   7      282.85      258.87     10.58 o 
  -5   2   7       22.15       19.98      2.33 o 
  -4   2   7       49.06       52.40      2.46 o 
  -3   2   7      110.74      139.49      4.49 o 
  -2   2   7      977.45     1213.26     12.39 o 
  -1   2   7     2688.28     3010.55     26.97 o 
   0   2   7       84.70       64.87      4.00 o 
   1   2   7       97.23      114.98      2.37 o 
   2   2   7      148.79      150.95      3.16 o 
   3   2   7      214.76      226.90      3.99 o 
   4   2   7      257.52      233.04      4.33 o 
   5   2   7      163.79      137.69      4.11 o 
   6   2   7      221.72      195.75      7.93 o 
   7   2   7       95.60       91.35      5.49 o 
   8   2   7       12.30       17.19      2.80 o 
   9   2   7        0.04        2.70      2.68 o 
  10   2   7        0.37       10.85      2.78 o 
 -11   3   7        1.88       10.13      2.68 o 
 -10   3   7       32.28       34.63      5.51 o 
  -9   3   7        8.83       13.01      2.44 o 
  -8   3   7       47.10       59.70      4.06 o 
  -7   3   7      503.14      443.78     19.59 o 
  -6   3   7       19.30       14.25      2.47 o 
  -5   3   7     2000.65     2053.55     22.14 o 
  -4   3   7       90.40      108.71      3.41 o 
  -3   3   7      889.32     1030.97     11.84 o 
  -2   3   7       76.62       85.58      2.24 o 
  -1   3   7       97.82       85.86      2.05 o 
   0   3   7      979.31     1129.34     10.65 o 
   1   3   7     2247.50     2334.85     19.71 o 
   2   3   7        7.46        5.30      0.94 o 
   3   3   7        7.81        7.93      1.09 o 
   4   3   7       38.41       40.29      3.18 o 
   5   3   7       91.94       74.29      3.20 o 
   6   3   7       60.67       64.78      3.39 o 
   7   3   7      155.84      136.26      7.59 o 
   8   3   7        1.52        7.81      2.20 o 
   9   3   7       57.83       41.78      5.07 o 
 -11   4   7       35.50       42.41      5.23 o 
 -10   4   7       96.81       99.99      7.29 o 
  -9   4   7        3.72       12.95      2.40 o 
  -8   4   7      418.70      314.85      8.19 o 
  -7   4   7       72.84       68.81      6.72 o 
  -6   4   7        6.28       10.41      1.93 o 
  -5   4   7       63.83       68.60      3.17 o 
  -4   4   7      732.21      696.50      9.92 o 
  -3   4   7      203.52      196.13      3.91 o 
  -2   4   7      255.93      268.65      4.36 o 
  -1   4   7       15.80       20.10      1.29 o 
   0   4   7     1404.85     1550.87     16.44 o 
   1   4   7      745.06      822.88      9.08 o 
   2   4   7      223.73      238.48      6.83 o 
   3   4   7       17.11       22.18      2.14 o 
   4   4   7      165.21      151.81      4.97 o 
   5   4   7      133.99      127.97      4.80 o 
   6   4   7        2.90        8.23      2.45 o 
   7   4   7        0.01        7.97      2.34 o 
   8   4   7        7.87       16.89      2.94 o 
   9   4   7        4.22        6.86      2.79 o 
 -11   5   7       29.06       37.14      4.28 o 
 -10   5   7       26.55       24.01      3.59 o 
  -9   5   7        7.08       15.79      3.12 o 
  -8   5   7        5.36        9.55      2.09 o 
  -7   5   7        0.30        5.93      1.66 o 
  -6   5   7      483.15      419.44      8.55 o 
  -5   5   7      119.41       96.35      6.17 o 
  -4   5   7       57.69       64.68      2.52 o 
  -3   5   7        0.02        1.03      0.81 o 
  -2   5   7       27.10       33.56      2.18 o 
  -1   5   7        2.83        6.12      1.20 o 
   0   5   7      195.34      214.17      4.84 o 
   1   5   7     1378.07     1352.10     15.81 o 
   2   5   7      383.84      358.31      7.15 o 
   3   5   7       18.73       18.42      2.63 o 
   4   5   7       38.26       47.88      3.29 o 
   5   5   7        1.98        3.85      1.72 o 
   6   5   7      160.04      149.48      6.04 o 
   7   5   7      111.93      106.17      5.39 o 
   8   5   7       11.77       12.71      3.09 o 
   9   5   7        5.48        6.26      2.82 o 
 -11   6   7        8.85       18.46      2.91 o 
 -10   6   7       21.05       22.68      3.49 o 
  -9   6   7       41.55       51.10      4.19 o 
  -8   6   7       18.58       27.83      3.27 o 
  -7   6   7      196.96      157.77      5.49 o 
  -6   6   7        3.20        4.31      1.48 o 
  -5   6   7       18.52       15.84      1.79 o 
  -4   6   7       75.27       70.44      2.67 o 
  -3   6   7      232.58      208.25      4.35 o 
  -2   6   7      128.72      128.68      3.92 o 
  -1   6   7     1602.16     1637.43     18.22 o 
   0   6   7      326.24      339.87      6.65 o 
   1   6   7       13.07       16.65      1.94 o 
   2   6   7       86.22       91.48      3.73 o 
   3   6   7      323.93      304.62      7.21 o 
   4   6   7        2.55        5.43      1.71 o 
   5   6   7       27.26       29.42      2.93 o 
   6   6   7      201.28      183.10     10.00 o 
   7   6   7      129.56      120.10      5.70 o 
   8   6   7       97.59       83.25      5.67 o 
   9   6   7       27.22       36.34      4.21 o 
 -10   7   7        0.46        7.12      2.73 o 
  -9   7   7       24.83       34.19      3.74 o 
  -8   7   7       77.45       74.00      4.30 o 
  -7   7   7       47.02       52.45      3.47 o 
  -6   7   7        7.93       13.26      1.99 o 
  -5   7   7       28.29       37.41      2.80 o 
  -4   7   7      171.15      188.33      6.71 o 
  -3   7   7      189.54      180.46      5.32 o 
  -2   7   7       31.74       27.64      2.45 o 
  -1   7   7      143.72      135.30      4.32 o 
   0   7   7       97.78       92.08      3.73 o 
   1   7   7        0.38        3.45      1.43 o 
   2   7   7      299.26      285.78      6.88 o 
   3   7   7       35.28       31.94      2.97 o 
   4   7   7       15.67       17.27      2.41 o 
   5   7   7        7.79       10.09      2.27 o 
   6   7   7       53.18       55.25      4.31 o 
   7   7   7        2.14        5.44      2.60 o 
   8   7   7       60.25       55.43      5.17 o 
 -10   8   7        0.66       12.10      2.76 o 
  -9   8   7      127.33      115.58      6.84 o 
  -8   8   7        0.72       10.16      2.60 o 
  -7   8   7       42.77       65.78      4.83 o 
  -6   8   7       35.00       37.15      4.62 o 
  -5   8   7      344.04      285.29      9.79 o 
  -4   8   7      100.28       84.45      5.27 o 
  -3   8   7      279.66      220.69      5.83 o 
  -2   8   7       11.56       12.28      1.89 o 
  -1   8   7      386.45      348.94      7.45 o 
   0   8   7       41.98       47.93      3.22 o 
   1   8   7        4.74       14.76      2.09 o 
   2   8   7       77.49       78.18      3.90 o 
   3   8   7       74.36       70.39      5.09 o 
   4   8   7      207.16      182.98      6.29 o 
   5   8   7       67.20       78.53      5.82 o 
   6   8   7       17.33       22.34      4.42 o 
   7   8   7       12.89       20.95      4.21 o 
   8   8   7        3.88       32.95      4.16 o 
  -9   9   7        0.00        5.65      6.24 o 
  -8   9   7       21.25       33.38      3.99 o 
  -7   9   7      114.23      105.01      5.69 o 
  -6   9   7       14.61       21.36      4.12 o 
  -5   9   7       56.29       64.33      4.56 o 
  -4   9   7       46.64       53.12      4.39 o 
  -3   9   7        0.12        2.83      2.10 o 
  -2   9   7      112.14       87.45      5.27 o 
  -1   9   7      330.52      262.00      6.77 o 
   0   9   7       90.29       94.74      4.15 o 
   1   9   7      116.14       96.95      5.25 o 
   2   9   7        5.65       14.36      2.29 o 
   3   9   7        0.76        5.50      1.75 o 
   4   9   7       31.36       38.44      3.53 o 
   5   9   7        8.60       10.21      2.67 o 
   6   9   7        4.55        3.77      3.25 o 
   7   9   7       17.79       31.30      4.85 o 
  -8  10   7       20.01       34.51      8.82 o 
  -7  10   7       42.73       48.22      9.42 o 
  -6  10   7       18.20       32.19      4.11 o 
  -5  10   7       18.68       24.00      2.93 o 
  -4  10   7        2.34        9.68      2.03 o 
  -3  10   7       13.58       17.31      2.55 o 
  -2  10   7      463.51      406.32     10.34 o 
  -1  10   7       16.02       26.63      2.68 o 
   0  10   7      113.02      107.35      4.49 o 
   1  10   7       57.54       52.47      3.66 o 
   2  10   7      193.04      163.98      6.89 o 
   3  10   7        0.02        7.99      3.56 o 
   4  10   7       49.31       67.08      7.65 o 
   5  10   7       39.74       46.49      5.20 o 
   6  10   7       30.27       41.18      5.02 o 
   7  10   7        1.13       15.56      5.63 o 
  -7  11   7       96.98      118.77     14.14 o 
  -6  11   7       46.24       40.69      8.78 o 
  -5  11   7      125.40      112.47     12.72 o 
  -4  11   7       18.61       19.66      6.15 o 
  -3  11   7       26.86       39.30      4.88 o 
  -2  11   7       35.69       43.50      4.80 o 
  -1  11   7        0.22        7.29      4.25 o 
   0  11   7       41.21       47.72      3.99 o 
   1  11   7      261.46      225.23      8.19 o 
   2  11   7        5.27       11.35      2.95 o 
   3  11   7       14.39       21.18      3.48 o 
   4  11   7        9.67       13.85      3.39 o 
   5  11   7       23.30       33.29      4.62 o 
   6  11   7       15.10       44.94      5.87 o 
  -6  12   7        9.34       21.71      6.74 o 
  -5  12   7        2.26       10.44      5.87 o 
  -4  12   7      125.11       99.15     12.45 o 
  -3  12   7      162.83      143.91     13.35 o 
  -2  12   7      281.99      234.55     16.90 o 
  -1  12   7       78.06       97.46     12.68 o 
   0  12   7        5.69       16.38      4.98 o 
   1  12   7        4.25       18.90      3.31 o 
   2  12   7       56.33       52.91      4.98 o 
   3  12   7       23.64       31.72      4.39 o 
   4  12   7       46.17       55.04      5.59 o 
   5  12   7       35.15       62.24      8.78 o 
  -5  13   7        6.12       35.34      7.33 o 
  -4  13   7      105.66      102.54     13.20 o 
  -3  13   7        0.64      174.87     15.36 o 
  -2  13   7       14.07       23.20      7.41 o 
  -1  13   7        0.76       13.00      6.26 o 
   1  13   7       42.11      158.25     14.54 o 
   2  13   7       99.55      104.69      8.80 o 
   3  13   7       87.00       94.07      7.95 o 
  -2  14   7       39.60       57.44      9.18 o 
  -1  14   7       63.86       79.81     10.87 o 
   0  14   7        0.40       23.40      5.79 o 
 -12   0   8      127.35      122.99     17.16 o 
 -10   0   8       24.76       40.21      5.80 o 
  -8   0   8      366.21      356.65     12.33 o 
  -6   0   8      637.89      642.30     42.70 o 
  -4   0   8     1644.09     1874.44     27.55 o 
  -2   0   8       15.25       47.00      4.77 o 
   0   0   8    13361.75    15459.00    142.74 o 
   2   0   8     1578.75     1678.77     20.03 o 
   4   0   8      101.27      114.73      4.46 o 
   6   0   8      118.45      130.93      5.30 o 
   8   0   8       65.86       71.32      6.80 o 
 -12   1   8        1.47       13.92      3.47 o 
 -11   1   8       53.82       54.55      4.92 o 
 -10   1   8      263.76      224.78      7.88 o 
  -9   1   8        5.29       10.61      2.12 o 
  -8   1   8       10.56       10.80      2.28 o 
  -7   1   8      655.29      586.76     15.11 o 
  -6   1   8       33.54       34.68      2.87 o 
  -5   1   8      117.84      125.53      4.07 o 
  -4   1   8     1171.46     1456.61     23.16 o 
  -3   1   8      231.55      225.04      5.41 o 
  -2   1   8     3938.04     4748.99     47.04 o 
  -1   1   8      345.33      293.74      5.42 o 
   0   1   8      364.74      394.75      5.96 o 
   1   1   8     2594.78     2691.49     20.26 o 
   2   1   8     1394.13     1465.88     27.47 o 
   3   1   8        2.04        4.89      0.94 o 
   4   1   8      396.63      381.68      5.88 o 
   5   1   8       61.85       64.67      2.65 o 
   6   1   8        8.25       17.33      1.97 o 
   7   1   8      143.74      117.04      6.55 o 
   8   1   8       39.79       45.55      4.58 o 
   9   1   8        0.00        6.99      2.49 o 
 -11   2   8        0.50        9.33      2.64 o 
 -10   2   8       22.10       27.19      3.57 o 
  -9   2   8       13.73       19.00      2.70 o 
  -8   2   8       53.11       57.49      3.99 o 
  -7   2   8       14.73       17.69      2.86 o 
  -6   2   8      103.44      115.06      4.29 o 
  -5   2   8      656.34      659.27     11.71 o 
  -4   2   8      269.69      246.86      5.17 o 
  -3   2   8      295.02      303.26      5.18 o 
  -2   2   8      106.64      107.60      3.42 o 
  -1   2   8       82.38       72.30      2.42 o 
   0   2   8     1526.32     1743.26     17.45 o 
   1   2   8     1297.71     1417.21     12.12 o 
   2   2   8      121.01      120.35      3.12 o 
   3   2   8      734.01      675.93      8.60 o 
   4   2   8       32.19       37.34      1.92 o 
   5   2   8      336.90      288.61      6.19 o 
   6   2   8      109.71       94.45      4.25 o 
   7   2   8       47.02       54.38      3.42 o 
   8   2   8       29.68       38.77      4.49 o 
   9   2   8       59.44       50.53      5.39 o 
 -11   3   8       50.56       48.56      4.87 o 
 -10   3   8      101.86       98.98      7.19 o 
  -9   3   8        1.27        6.19      2.20 o 
  -8   3   8       36.81       45.20      3.64 o 
  -7   3   8       33.46       32.92      3.14 o 
  -6   3   8      588.90      574.53     11.71 o 
  -5   3   8      148.69      166.55      4.73 o 
  -4   3   8      844.89      912.49     12.70 o 
  -3   3   8      138.73      142.16      3.52 o 
  -2   3   8      169.13      119.43      2.61 o 
  -1   3   8       26.97       25.58      1.72 o 
   0   3   8       88.46       78.46      1.77 o 
   1   3   8       30.51       27.71      1.56 o 
   2   3   8       27.39       36.63      1.73 o 
   3   3   8       48.00       48.26      2.01 o 
   4   3   8        0.38        3.35      1.18 o 
   5   3   8       10.76       11.04      1.99 o 
   6   3   8       10.20       16.37      2.24 o 
   7   3   8      113.10      108.99      5.03 o 
   8   3   8       34.38       40.35      6.00 o 
   9   3   8        0.00        6.95      3.18 o 
 -11   4   8      104.19       89.72      6.10 o 
 -10   4   8       18.86       24.93      3.37 o 
  -9   4   8      211.03      171.99      6.44 o 
  -8   4   8      110.49       95.78      4.55 o 
  -7   4   8       65.08       63.32      8.57 o 
  -6   4   8      592.19      565.07     17.10 o 
  -5   4   8      781.77      720.62     10.88 o 
  -4   4   8       24.50       28.26      2.09 o 
  -3   4   8       51.01       65.26      2.31 o 
  -2   4   8        0.30        0.39      0.72 o 
  -1   4   8      435.96      516.42      6.32 o 
   0   4   8      236.39      221.69      3.72 o 
   1   4   8        0.44        1.47      1.07 o 
   2   4   8       30.05       39.07      2.17 o 
   3   4   8      361.34      360.80      7.33 o 
   4   4   8       45.88       55.82      3.42 o 
   5   4   8       73.18       75.71      3.92 o 
   6   4   8       12.08       15.26      2.89 o 
   7   4   8        0.14       10.85      3.06 o 
   8   4   8       33.20       34.15      3.93 o 
   9   4   8       76.00       74.13      5.43 o 
 -11   5   8       39.96       44.20      4.52 o 
 -10   5   8        4.87        9.02      3.02 o 
  -9   5   8       59.51       64.20      9.07 o 
  -8   5   8       66.13       68.04      5.43 o 
  -7   5   8      269.23      240.53      8.77 o 
  -6   5   8        2.31        7.58      2.12 o 
  -5   5   8      209.75      203.66      5.45 o 
  -4   5   8      572.22      545.61      7.77 o 
  -3   5   8       56.19       49.15      2.19 o 
  -2   5   8      511.76      505.51      6.70 o 
  -1   5   8       62.52       66.91      2.78 o 
   0   5   8     1195.82     1224.22     14.52 o 
   1   5   8      255.30      265.92      5.80 o 
   2   5   8        4.42        7.92      1.60 o 
   3   5   8       41.03       46.39      3.14 o 
   4   5   8       30.39       33.63      2.88 o 
   5   5   8       63.23       68.61      4.21 o 
   6   5   8      324.22      285.65     10.76 o 
   7   5   8      114.80      121.61      5.86 o 
   8   5   8       14.21       14.75      3.92 o 
   9   5   8        0.32       10.66      3.12 o 
 -10   6   8        0.22        4.90      2.56 o 
  -9   6   8       10.27       17.35      2.81 o 
  -8   6   8        4.84       12.61      2.15 o 
  -7   6   8       32.17       34.75      3.01 o 
  -6   6   8       57.72       72.08      3.82 o 
  -5   6   8      259.74      216.58      5.10 o 
  -4   6   8      454.93      411.83      8.49 o 
  -3   6   8        3.24        6.59      1.79 o 
  -2   6   8       34.36       44.89      2.64 o 
  -1   6   8      326.37      315.40      6.37 o 
   0   6   8       52.92       52.23      2.87 o 
   1   6   8      486.57      484.37      8.73 o 
   2   6   8      304.69      268.28     10.11 o 
   3   6   8        4.71        5.92      1.80 o 
   4   6   8      270.63      244.75      7.39 o 
   5   6   8        7.06        8.60      2.26 o 
   6   6   8        0.23        4.68      2.59 o 
   7   6   8        1.08        4.90      3.20 o 
   8   6   8        0.05        5.43      3.63 o 
 -10   7   8        3.22        9.29      3.55 o 
  -9   7   8       39.40       35.76      5.40 o 
  -8   7   8       57.61       65.43      6.64 o 
  -7   7   8      254.49      212.71      7.24 o 
  -6   7   8      129.55      109.54      5.28 o 
  -5   7   8      200.97      150.05      5.93 o 
  -4   7   8      193.62      184.56      5.61 o 
  -3   7   8      167.26      131.95      4.39 o 
  -2   7   8       54.50       54.88      3.07 o 
  -1   7   8     1036.07      950.46     41.42 o 
   0   7   8        9.83       11.00      2.27 o 
   1   7   8      188.01      182.05      5.34 o 
   2   7   8       36.07       39.11      3.59 o 
   3   7   8       45.89       51.87      4.87 o 
   4   7   8      142.92      114.36      7.30 o 
   5   7   8      120.13      111.38      6.10 o 
   6   7   8        3.80        7.63      2.95 o 
   7   7   8       70.49       60.56      7.00 o 
   8   7   8        4.96       15.54      3.54 o 
 -10   8   8       93.64       99.05      8.80 o 
  -9   8   8        5.02       18.40      5.67 o 
  -8   8   8       12.54       17.97      5.12 o 
  -7   8   8       83.19       83.57      6.44 o 
  -6   8   8      395.00      327.43     12.33 o 
  -5   8   8      495.26      403.32     12.97 o 
  -4   8   8      561.40      498.53     14.05 o 
  -3   8   8        0.54        1.87      1.73 o 
  -2   8   8       25.86       35.13      3.29 o 
  -1   8   8       57.17       50.82      3.97 o 
   0   8   8       86.95       74.99      4.54 o 
   1   8   8       25.80       25.91      3.04 o 
   2   8   8      231.13      194.74      7.41 o 
   3   8   8      237.51      204.55      7.67 o 
   4   8   8        0.21        5.26      2.00 o 
   5   8   8        0.22        5.98      2.63 o 
   6   8   8       81.67       72.72      6.16 o 
   7   8   8       11.59       17.43      4.16 o 
  -9   9   8       45.50       61.88      7.27 o 
  -8   9   8      107.77      112.91     14.44 o 
  -7   9   8        0.29        7.49      2.88 o 
  -6   9   8       22.58       37.98      9.55 o 
  -5   9   8       73.64       71.93      5.67 o 
  -4   9   8       83.27       71.45      5.57 o 
  -3   9   8       44.93       50.04      4.90 o 
  -2   9   8      691.90      576.56     15.73 o 
  -1   9   8       26.09       42.23      7.13 o 
   0   9   8       26.90       35.45      3.41 o 
   1   9   8      236.17      217.81      7.59 o 
   2   9   8      200.41      161.03      6.86 o 
   3   9   8       32.22       43.09      4.30 o 
   4   9   8      280.51      217.85      8.60 o 
   5   9   8        1.17        2.86      2.86 o 
   6   9   8       10.88       18.85      4.07 o 
   7   9   8      100.70      113.86      6.91 o 
  -8  10   8       20.80       26.28      7.68 o 
  -7  10   8       17.37       23.91      8.51 o 
  -6  10   8        1.61       11.99      3.68 o 
  -5  10   8        0.08       10.93      2.99 o 
  -4  10   8        9.82       20.19      3.27 o 
  -3  10   8      267.28      246.27     16.23 o 
  -2  10   8       79.06       76.90      4.62 o 
  -1  10   8      303.11      240.92      7.89 o 
   0  10   8       98.15       82.41      4.90 o 
   1  10   8       14.16       34.41      3.71 o 
   2  10   8        0.92        7.31      2.33 o 
   3  10   8       76.27       95.45      5.99 o 
   4  10   8       92.80       78.08      6.17 o 
   5  10   8       40.67       45.09      5.08 o 
   6  10   8       57.08       62.28      5.71 o 
  -7  11   8       14.35       19.50      6.97 o 
  -6  11   8       58.23       62.20     10.56 o 
  -5  11   8        3.56        6.07      5.75 o 
  -4  11   8       29.63       42.35     12.74 o 
  -3  11   8        0.16       11.24      2.84 o 
  -2  11   8       83.74       94.81      6.64 o 
  -1  11   8        4.92       13.05      2.87 o 
   0  11   8      107.37      106.57      5.80 o 
   1  11   8       57.56       58.80      4.74 o 
   2  11   8      134.08      108.30      6.38 o 
   3  11   8        7.55       19.66      3.60 o 
   4  11   8       45.34       51.83      5.30 o 
   5  11   8       46.62       65.24      6.03 o 
  -6  12   8        4.72       25.33      6.54 o 
  -5  12   8       66.31       73.31     10.87 o 
  -4  12   8       56.61       57.48     10.28 o 
  -3  12   8       54.49       67.25     10.72 o 
  -2  12   8       29.87       41.05      8.90 o 
  -1  12   8        1.77       17.67      3.83 o 
   0  12   8        7.01        9.01      3.51 o 
   1  12   8      171.70      132.44      6.84 o 
   2  12   8        0.59        7.64      3.06 o 
   3  12   8        1.52       12.98      3.15 o 
   4  12   8       11.26       34.05      7.04 o 
  -3  13   8       13.01       16.82      7.21 o 
  -2  13   8        3.22       15.21      6.89 o 
  -1  13   8      131.81      122.00     14.58 o 
   0  13   8       29.90       37.03      9.10 o 
   1  13   8       26.87       41.11      8.06 o 
   2  13   8       13.07       25.96      3.85 o 
   3  13   8        1.06       20.72      5.16 o 
 -11   0   9        7.55        7.52      4.35 o 
  -9   0   9      978.03      841.54     30.33 o 
  -7   0   9     3030.05     2993.26     45.38 o 
  -5   0   9       53.62       62.58      4.35 o 
  -3   0   9       15.40       15.90      2.15 o 
  -1   0   9      747.87      895.66     22.06 o 
   1   0   9     1745.25     1698.06     32.45 o 
   3   0   9      625.61      604.74     12.52 o 
   5   0   9       20.03       14.80      2.31 o 
   7   0   9        0.34        4.00      2.58 o 
   9   0   9        5.84       14.31      5.24 o 
 -11   1   9      113.45      108.37     10.17 o 
 -10   1   9       64.22       64.27      5.00 o 
  -9   1   9      147.32      136.97      5.76 o 
  -8   1   9       16.09       26.02      2.89 o 
  -7   1   9      526.52      496.92     11.36 o 
  -6   1   9       10.39       17.12      2.25 o 
  -5   1   9      366.35      355.42     15.06 o 
  -4   1   9       43.15       42.06      3.08 o 
  -3   1   9      985.47     1120.28     12.31 o 
  -2   1   9      181.09      176.29      5.35 o 
  -1   1   9      113.35      111.70      3.18 o 
   0   1   9        9.89       13.29      1.35 o 
   1   1   9        5.94        5.90      0.88 o 
   2   1   9        5.63        6.21      1.10 o 
   3   1   9        2.75        6.51      1.09 o 
   4   1   9      414.65      366.68      7.71 o 
   5   1   9      182.09      177.77      5.46 o 
   6   1   9       96.41       85.44      3.71 o 
   7   1   9       11.06       16.19      2.58 o 
   8   1   9       29.34       43.11      3.98 o 
   9   1   9        0.95        7.56      3.25 o 
 -11   2   9       30.64       41.91      4.35 o 
 -10   2   9        1.35        3.92      2.19 o 
  -9   2   9      115.31      102.10      5.70 o 
  -8   2   9      214.31      184.70      7.05 o 
  -7   2   9       58.67       60.83      3.95 o 
  -6   2   9       13.00       12.35      2.05 o 
  -5   2   9       10.79       12.76      2.09 o 
  -4   2   9       29.15       33.64      1.93 o 
  -3   2   9      183.38      192.28      5.38 o 
  -2   2   9       40.47       40.39      2.48 o 
  -1   2   9      394.94      398.08      6.30 o 
   0   2   9      451.61      481.85      7.18 o 
   1   2   9     1175.44     1140.24     10.45 o 
   2   2   9      533.86      523.89      6.49 o 
   3   2   9        4.87        7.61      1.17 o 
   4   2   9      115.43      107.74      5.65 o 
   5   2   9        3.04        6.94      1.48 o 
   6   2   9       66.67       78.75      3.56 o 
   7   2   9      103.40      105.20      6.25 o 
   8   2   9      128.52      108.35      6.88 o 
   9   2   9       15.13       13.07      4.15 o 
 -11   3   9       91.69       95.86     11.44 o 
 -10   3   9       10.12       13.47      2.89 o 
  -9   3   9      135.29      135.02      5.66 o 
  -8   3   9      145.35      124.41      5.16 o 
  -7   3   9      151.20      144.42      5.24 o 
  -6   3   9        2.12        5.47      1.99 o 
  -5   3   9       17.19       22.51      2.54 o 
  -4   3   9      345.42      303.81      6.69 o 
  -3   3   9       25.97       39.11      2.00 o 
  -2   3   9      314.63      303.24      5.62 o 
  -1   3   9      752.71      729.26      9.55 o 
   0   3   9      308.12      299.42      5.48 o 
   1   3   9     1638.37     1645.88     17.56 o 
   2   3   9      382.73      352.38      5.16 o 
   3   3   9      356.16      344.02      6.03 o 
   4   3   9       17.91       21.07      2.25 o 
   5   3   9       66.15       66.91      3.81 o 
   6   3   9       12.62       22.11      3.04 o 
   7   3   9        7.09       10.89      3.22 o 
   8   3   9        0.11        8.39      4.04 o 
   9   3   9       11.92       28.65      5.15 o 
 -11   4   9       56.23       60.95      5.34 o 
 -10   4   9       27.66       32.56      3.89 o 
  -9   4   9        1.09        5.55      2.11 o 
  -8   4   9        4.13       10.70      2.08 o 
  -7   4   9        0.98        3.52      1.77 o 
  -6   4   9      706.04      617.01     21.32 o 
  -5   4   9      371.18      331.32      6.84 o 
  -4   4   9      633.84      615.83      9.21 o 
  -3   4   9       69.79       78.84      3.03 o 
  -2   4   9       82.49       81.56      2.88 o 
  -1   4   9      647.52      617.93      8.63 o 
   0   4   9      444.47      379.90      8.27 o 
   1   4   9      558.66      556.29     10.69 o 
   2   4   9       37.21       40.56      2.66 o 
   3   4   9        6.08        8.94      2.16 o 
   4   4   9        1.25        3.20      3.04 o 
   5   4   9       13.84       19.70      4.28 o 
   6   4   9      276.21      262.99      8.84 o 
   7   4   9        0.79        8.42      3.04 o 
   8   4   9        4.35       12.33      3.47 o 
   9   4   9       26.47       31.96      5.33 o 
 -11   5   9       23.60       37.25      5.93 o 
 -10   5   9        3.85       12.36      3.47 o 
  -9   5   9        0.09        7.05      2.15 o 
  -8   5   9      131.13      122.04      6.28 o 
  -7   5   9       15.88       22.11      2.44 o 
  -6   5   9       86.00       83.54      3.78 o 
  -5   5   9     1014.31      934.52     13.45 o 
  -4   5   9      130.64      119.75      3.96 o 
  -3   5   9      535.11      507.39     10.95 o 
  -2   5   9      372.83      343.26      7.98 o 
  -1   5   9      493.07      477.67      9.75 o 
   0   5   9       90.81      101.65      4.42 o 
   1   5   9        0.03        2.75      1.54 o 
   2   5   9       48.58       44.50      3.68 o 
   3   5   9      185.72      151.07      6.08 o 
   4   5   9       65.65       74.00      4.78 o 
   5   5   9        2.22        3.77      2.18 o 
   6   5   9        0.62        5.39      2.42 o 
   7   5   9       40.56       34.19      4.55 o 
   8   5   9       88.39       89.12      9.10 o 
 -10   6   9       34.49       31.25      4.54 o 
  -9   6   9      159.42      120.96      6.56 o 
  -8   6   9        4.86       15.17      4.71 o 
  -7   6   9      132.35      144.00      6.10 o 
  -6   6   9        4.65        9.11      2.66 o 
  -5   6   9      413.84      390.96      7.94 o 
  -4   6   9       25.32       29.64      4.09 o 
  -3   6   9       43.85       51.81      3.75 o 
  -2   6   9        1.97        4.69      1.95 o 
  -1   6   9      275.15      241.72      9.86 o 
   0   6   9        6.04       12.58      3.13 o 
   1   6   9      145.50      136.47      5.46 o 
   2   6   9      182.40      177.81      6.54 o 
   3   6   9        0.00        4.61      1.98 o 
   4   6   9       16.62       20.28      3.71 o 
   5   6   9       39.77       52.41      4.75 o 
   6   6   9        6.18       14.84      3.23 o 
   7   6   9        7.25        9.29      3.41 o 
   8   6   9       20.84       28.00      4.34 o 
 -10   7   9       55.66       65.79      6.64 o 
  -9   7   9        9.02       20.80      5.12 o 
  -8   7   9        7.59       18.87      4.61 o 
  -7   7   9       91.05       86.18      6.16 o 
  -6   7   9       72.89       60.11      5.49 o 
  -5   7   9      246.58      242.04      9.56 o 
  -4   7   9      390.40      344.23      8.90 o 
  -3   7   9        6.71       10.46      2.20 o 
  -2   7   9      272.15      265.14      7.76 o 
  -1   7   9      105.88      108.55      6.31 o 
   0   7   9       65.96       69.67      4.16 o 
   1   7   9        2.11        5.91      2.30 o 
   2   7   9       26.38       35.37      3.53 o 
   3   7   9       11.68       12.18      3.26 o 
   4   7   9      262.38      233.90      8.39 o 
   5   7   9       38.95       47.44      4.63 o 
   6   7   9      118.92      107.83      7.19 o 
   7   7   9       16.52       19.27      3.98 o 
   8   7   9        2.60       24.35      6.74 o 
  -9   8   9        2.32       10.79      6.07 o 
  -8   8   9       43.10       42.88      5.88 o 
  -7   8   9      159.06      150.04      8.40 o 
  -6   8   9       12.73       17.48      7.76 o 
  -5   8   9       86.95       80.25      8.23 o 
  -4   8   9       39.19       46.51      3.92 o 
  -3   8   9      465.78      412.85     10.08 o 
  -2   8   9      706.62      599.14     12.40 o 
  -1   8   9      125.52      124.86      8.70 o 
   0   8   9        3.37        8.64      2.81 o 
   1   8   9      152.05      127.29      6.63 o 
   2   8   9       71.85       75.05      4.95 o 
   3   8   9       19.58       24.40      4.11 o 
   4   8   9       25.21       26.19      3.72 o 
   5   8   9       58.63       54.86      5.25 o 
   6   8   9       24.60       27.64      4.53 o 
   7   8   9       50.83       71.02     13.05 o 
  -9   9   9       43.89       57.23      6.77 o 
  -8   9   9        0.77        7.46      4.51 o 
  -7   9   9       12.19       22.99      7.29 o 
  -6   9   9       13.01       20.92      3.91 o 
  -5   9   9      378.92      318.11     11.81 o 
  -4   9   9       45.04       59.14      5.29 o 
  -3   9   9      280.22      244.89      8.17 o 
  -2   9   9      135.20      119.97      5.60 o 
  -1   9   9        1.44        7.05      2.52 o 
   0   9   9      199.27      168.40      6.69 o 
   1   9   9      157.23      126.31      5.91 o 
   2   9   9       23.13       28.96      3.87 o 
   3   9   9      199.65      164.17      7.31 o 
   4   9   9      112.12       96.99      6.36 o 
   5   9   9        7.79       12.38      3.43 o 
   6   9   9       65.75       81.83      7.00 o 
  -8  10   9        0.01        7.80      6.15 o 
  -7  10   9        1.81        1.59      3.67 o 
  -6  10   9       86.50       84.70     10.18 o 
  -5  10   9       25.85       40.77      7.84 o 
  -4  10   9       63.26       71.47      6.42 o 
  -3  10   9        2.04       14.79      2.93 o 
  -2  10   9       71.89       74.97      5.23 o 
  -1  10   9       98.30       81.75      5.01 o 
   0  10   9       55.50       63.04      4.79 o 
   1  10   9       27.29       40.96      4.15 o 
   2  10   9       41.41       45.13      4.54 o 
   3  10   9        1.62        4.38      2.85 o 
   4  10   9        3.92        9.89      3.32 o 
   5  10   9       16.43       23.85      4.18 o 
   6  10   9      148.42      191.48     20.71 o 
  -7  11   9       37.09       65.75     11.11 o 
  -6  11   9        0.37       14.46      6.30 o 
  -5  11   9       94.78       97.45      8.06 o 
  -4  11   9        5.51       17.34      8.39 o 
  -3  11   9      128.65      137.31     27.06 o 
  -2  11   9        0.14       10.83      2.90 o 
  -1  11   9        2.31       12.03      2.55 o 
   0  11   9        0.41        7.76      3.67 o 
   1  11   9        0.95        5.04      2.57 o 
   2  11   9       11.13       12.90      3.31 o 
   3  11   9       44.48       48.32      5.20 o 
   4  11   9      104.85       95.98      6.98 o 
   5  11   9       63.51       88.41      8.24 o 
  -6  12   9       46.49       73.15     10.44 o 
  -5  12   9        9.31       17.41      7.45 o 
  -4  12   9       34.12       51.33      9.26 o 
  -3  12   9        7.73        9.45      6.97 o 
  -2  12   9       36.00       36.66      5.06 o 
  -1  12   9        1.26       11.03      3.51 o 
   0  12   9      237.39      213.61      8.74 o 
   1  12   9        0.64        9.19      3.24 o 
   2  12   9       71.20       77.31      7.73 o 
   3  12   9       16.89       25.47      4.13 o 
   4  12   9        5.18       17.77      4.92 o 
  -4  13   9      123.20      176.41     14.77 o 
  -3  13   9        0.78       16.66      6.58 o 
  -2  13   9      183.24      166.60     15.05 o 
  -1  13   9       13.61       14.34      6.58 o 
   0  13   9        0.30        9.30      5.99 o 
   1  13   9        0.00       14.03      4.72 o 
   2  13   9       16.29       29.98      6.03 o 
 -10   0  10      117.74      123.81     10.01 o 
  -8   0  10      875.87      788.44     19.32 o 
  -6   0  10      273.10      243.62      9.36 o 
  -4   0  10      334.96      360.13      8.94 o 
  -2   0  10      172.19      223.64     10.08 o 
   0   0  10     1108.68     1019.06     17.84 o 
   2   0  10      888.24      891.19     13.20 o 
   4   0  10       18.28       19.04      2.35 o 
   6   0  10       15.10       14.64      3.15 o 
   8   0  10        8.48       15.72      5.52 o 
 -11   1  10        1.14       14.29      4.16 o 
 -10   1  10      180.04      173.16      6.94 o 
  -9   1  10       69.53       69.22      8.40 o 
  -8   1  10       34.56       37.88      3.84 o 
  -7   1  10       18.03       16.31      2.57 o 
  -6   1  10       54.09       65.09      4.18 o 
  -5   1  10     1093.85     1056.75     31.04 o 
  -4   1  10       58.47       80.07      3.01 o 
  -3   1  10       30.59       37.91      2.31 o 
  -2   1  10        2.65        4.68      0.96 o 
  -1   1  10      215.30      236.54      4.56 o 
   0   1  10      864.90      850.94     10.56 o 
   1   1  10      968.42      899.49     10.15 o 
   2   1  10       87.81       74.47      2.66 o 
   3   1  10      113.89       90.89      3.12 o 
   4   1  10        8.19        9.69      1.32 o 
   5   1  10       91.90       71.78      3.73 o 
   6   1  10        2.13        8.61      2.07 o 
   7   1  10      108.89      117.53      6.14 o 
   8   1  10        2.04        4.25      3.72 o 
   9   1  10       54.72       60.71      9.49 o 
 -11   2  10       34.28       44.21      6.53 o 
 -10   2  10       16.46       19.55      3.60 o 
  -9   2  10        0.58        4.34      1.97 o 
  -8   2  10        2.91        7.71      2.22 o 
  -7   2  10     1150.15     1001.32     20.66 o 
  -6   2  10      720.65      661.60     10.93 o 
  -5   2  10       32.29       32.19      3.98 o 
  -4   2  10      223.99      212.34      5.91 o 
  -3   2  10      234.61      192.68      5.15 o 
  -2   2  10      430.44      473.67      8.32 o 
  -1   2  10      452.82      442.98      6.97 o 
   0   2  10       47.26       53.15      2.42 o 
   1   2  10     1098.07     1076.90     11.64 o 
   2   2  10        5.40       10.23      1.50 o 
   3   2  10        0.14        2.38      1.08 o 
   4   2  10       55.06       53.76      3.32 o 
   5   2  10        8.96       16.44      3.49 o 
   6   2  10       27.71       32.59      3.56 o 
   7   2  10       56.58       59.72      4.79 o 
   8   2  10        7.81        7.08      3.75 o 
 -11   3  10       32.47       40.63      5.13 o 
 -10   3  10        7.20        9.23      3.19 o 
  -9   3  10        6.31       12.54      3.47 o 
  -8   3  10      423.26      355.82     19.82 o 
  -7   3  10        4.50       12.96      2.71 o 
  -6   3  10      387.95      350.82     21.71 o 
  -5   3  10      104.87      124.70      6.91 o 
  -4   3  10      155.20      142.76      5.67 o 
  -3   3  10        3.39        6.87      1.44 o 
  -2   3  10       16.27       20.08      1.74 o 
  -1   3  10       11.56       20.28      2.09 o 
   0   3  10      435.96      454.91      7.33 o 
   1   3  10      550.60      537.83      7.41 o 
   2   3  10      197.40      168.17      6.17 o 
   3   3  10      158.11      154.47      5.70 o 
   4   3  10       46.63       57.67      4.07 o 
   5   3  10       29.25       28.70      3.64 o 
   6   3  10       59.83       76.85      4.88 o 
   7   3  10        0.25        4.43      2.60 o 
   8   3  10       51.06       78.07      7.85 o 
 -11   4  10        0.01        6.11      3.25 o 
 -10   4  10        5.65       14.08      3.47 o 
  -9   4  10       99.07      100.45      7.75 o 
  -8   4  10       50.61       54.87      4.50 o 
  -7   4  10      461.69      457.91     13.84 o 
  -6   4  10      300.69      285.26      8.17 o 
  -5   4  10        2.24        6.46      2.06 o 
  -4   4  10       59.40       53.30      3.39 o 
  -3   4  10      442.20      389.70     17.14 o 
  -2   4  10       66.86       68.58      2.80 o 
  -1   4  10     1322.61     1254.20     17.78 o 
   0   4  10      323.67      288.82      7.63 o 
   1   4  10        6.72        7.55      1.91 o 
   2   4  10        3.55        7.07      1.62 o 
   3   4  10      516.83      430.83     10.20 o 
   4   4  10       85.64       98.96      5.22 o 
   5   4  10      492.73      420.28     11.08 o 
   6   4  10       30.80       37.50      3.93 o 
   7   4  10       85.72       87.29      5.96 o 
   8   4  10        8.92       15.81      3.67 o 
 -11   5  10       11.65       30.02      4.04 o 
 -10   5  10        6.91       12.13      3.80 o 
  -9   5  10      160.15      144.14      7.02 o 
  -8   5  10       16.00       27.40      8.28 o 
  -7   5  10       21.98       34.63      5.79 o 
  -6   5  10       93.48       93.99      4.81 o 
  -5   5  10      230.48      188.49      5.41 o 
  -4   5  10       20.37       26.95      2.42 o 
  -3   5  10        0.92        1.99      1.84 o 
  -2   5  10       21.77       23.22      3.05 o 
  -1   5  10      515.41      465.20     12.31 o 
   0   5  10       17.01       19.53      2.87 o 
   1   5  10      981.59      872.34     14.90 o 
   2   5  10       13.90       12.24      3.03 o 
   3   5  10      435.80      397.77     10.16 o 
   4   5  10        7.46        9.36      2.30 o 
   5   5  10       26.98       23.40      4.97 o 
   6   5  10       15.94       25.86      5.26 o 
   7   5  10       63.37       59.09      5.58 o 
   8   5  10        7.60       23.86      3.83 o 
 -10   6  10      178.63      142.00      7.57 o 
  -9   6  10        7.79       13.78      6.53 o 
  -8   6  10        7.67       29.91      4.68 o 
  -7   6  10        3.54       14.46      2.21 o 
  -6   6  10      236.66      190.52      6.89 o 
  -5   6  10        1.81        6.54      4.41 o 
  -4   6  10        2.30        6.85      2.03 o 
  -3   6  10        0.14        2.55      1.64 o 
  -2   6  10        0.10       -0.11      1.42 o 
  -1   6  10       83.25       92.59      4.52 o 
   0   6  10        5.68        7.31      2.03 o 
   1   6  10       67.07       65.22      4.34 o 
   2   6  10      164.54      150.06      6.07 o 
   3   6  10        3.99        8.21      2.09 o 
   4   6  10        4.16        7.73      2.51 o 
   5   6  10        3.54        8.14      2.49 o 
   6   6  10       18.26       27.03      4.77 o 
   7   6  10       43.34       37.25      4.97 o 
   8   6  10       10.84       35.34      6.82 o 
 -10   7  10       26.48       28.62      5.35 o 
  -9   7  10        0.15        2.48      3.53 o 
  -8   7  10       48.18       40.08      6.20 o 
  -7   7  10        9.13       22.96      3.84 o 
  -6   7  10       67.95       64.91      5.76 o 
  -5   7  10     1068.82      946.23     17.79 o 
  -4   7  10      854.56      757.43     14.29 o 
  -3   7  10      345.60      323.99      8.67 o 
  -2   7  10        3.78        6.49      2.05 o 
  -1   7  10      317.37      293.63      8.28 o 
   0   7  10       15.54       24.56      2.89 o 
   1   7  10      120.06      117.23      6.76 o 
   2   7  10        0.00        5.50      2.89 o 
   3   7  10       50.23       49.79      6.42 o 
   4   7  10       45.89       46.78      9.14 o 
   5   7  10       25.82       24.16      3.92 o 
   6   7  10        0.82        2.50      2.76 o 
   7   7  10       18.67       44.10      9.65 o 
  -9   8  10       32.51       45.62      8.55 o 
  -8   8  10       42.18       43.29      6.02 o 
  -7   8  10       43.55       50.04      5.60 o 
  -6   8  10       74.57       82.72      6.26 o 
  -5   8  10        8.74       27.72      3.93 o 
  -4   8  10      267.63      238.13      7.70 o 
  -3   8  10       88.55       84.18      4.69 o 
  -2   8  10      916.54      803.67     15.10 o 
  -1   8  10      212.54      181.29      6.76 o 
   0   8  10        7.58       14.23      2.66 o 
   1   8  10        2.35        6.83      2.40 o 
   2   8  10       47.00       59.80      5.83 o 
   3   8  10       38.14       38.88      4.16 o 
   4   8  10       94.37       89.12      7.19 o 
   5   8  10        7.20        9.26      3.22 o 
   6   8  10       60.83       64.58      7.85 o 
   7   8  10        0.00       19.11      5.24 o 
  -9   9  10        0.27       18.08      7.66 o 
  -8   9  10       49.75       54.89      6.93 o 
  -7   9  10        1.69        5.24      3.33 o 
  -6   9  10      108.83      104.97      7.16 o 
  -5   9  10        0.35       12.26      2.99 o 
  -4   9  10      367.03      306.04     11.57 o 
  -3   9  10       23.69       35.28      4.25 o 
  -2   9  10        0.14       10.14      3.82 o 
  -1   9  10       58.75       76.90      5.04 o 
   0   9  10      187.14      174.62      6.97 o 
   1   9  10      194.95      175.00     13.96 o 
   2   9  10       25.29       34.97      4.57 o 
   3   9  10      129.85      117.38      6.36 o 
   4   9  10        3.84        8.98      3.13 o 
   5   9  10       24.55       21.65      5.34 o 
   6   9  10       22.96       39.86      4.79 o 
  -8  10  10        3.60       15.10      4.62 o 
  -7  10  10        7.31       22.20      4.98 o 
  -6  10  10       25.94       37.08      7.41 o 
  -5  10  10        0.32       11.49      3.54 o 
  -4  10  10       23.77       30.74      4.65 o 
  -3  10  10      127.82      119.93      7.28 o 
  -2  10  10       29.55       29.62      3.85 o 
  -1  10  10       60.63       74.04      6.41 o 
   0  10  10        0.15        4.90      2.05 o 
   1  10  10        0.77        9.45      4.11 o 
   2  10  10       15.15       21.64      3.63 o 
   3  10  10      167.00      140.71      7.36 o 
   4  10  10        0.17        6.64      3.06 o 
   5  10  10      203.60      183.96      8.67 o 
  -7  11  10        0.00       16.31      6.11 o 
  -6  11  10       18.96       24.18      5.18 o 
  -5  11  10        3.68       10.54      4.00 o 
  -4  11  10       93.08      108.30      7.45 o 
  -3  11  10        8.34       13.89      3.94 o 
  -2  11  10       21.14       28.37      4.45 o 
  -1  11  10      110.12      103.86      5.95 o 
   0  11  10       92.22       99.68      6.24 o 
   1  11  10        0.15        6.29      2.96 o 
   2  11  10        2.12       10.32      3.06 o 
   3  11  10       81.10       71.12      7.51 o 
   4  11  10       52.10       67.89      8.60 o 
  -5  12  10        2.84       13.47      6.78 o 
  -4  12  10       31.91       38.79      5.65 o 
  -3  12  10       55.58       65.00      7.22 o 
  -2  12  10       56.11       72.66      7.56 o 
  -1  12  10      142.27      126.60      8.69 o 
   0  12  10       61.10       56.72      5.35 o 
   1  12  10       43.61       54.84      5.30 o 
   2  12  10       27.64       31.11      4.37 o 
   3  12  10       34.82       55.57      5.04 o 
  -3  13  10       75.53      108.61     12.49 o 
  -2  13  10        0.72       26.91      6.46 o 
  -1  13  10        5.25       29.24      8.96 o 
   0  13  10        7.13       31.21      7.52 o 
   1  13  10       71.80       77.88     10.16 o 
 -11   0  11      128.45      146.31     14.81 o 
  -9   0  11       65.35       52.91      8.04 o 
  -7   0  11      408.96      342.51     12.98 o 
  -5   0  11      396.14      382.32     16.47 o 
  -3   0  11        1.87       -0.43      1.73 o 
  -1   0  11      331.19      324.45     12.72 o 
   1   0  11      261.24      266.19      8.41 o 
   3   0  11       92.85       68.28      4.82 o 
   5   0  11      250.94      220.96      9.97 o 
   7   0  11       24.04       33.01      7.21 o 
 -11   1  11        0.88        6.80      4.47 o 
 -10   1  11       16.96       19.05      3.72 o 
  -9   1  11       35.59       35.96      4.16 o 
  -8   1  11       10.45       15.64      3.76 o 
  -7   1  11      162.61      152.77      6.84 o 
  -6   1  11      263.99      240.97      7.56 o 
  -5   1  11        1.19        2.47      1.78 o 
  -4   1  11       58.90       62.92      4.80 o 
  -3   1  11       17.06       23.89      3.01 o 
  -2   1  11      311.72      305.36      8.85 o 
  -1   1  11       15.02       14.25      2.30 o 
   0   1  11      504.81      497.10      8.29 o 
   1   1  11      202.68      171.82      4.72 o 
   2   1  11        0.10        1.53      1.32 o 
   3   1  11        1.73        1.88      1.37 o 
   4   1  11        9.27       15.61      2.07 o 
   5   1  11        0.47        2.94      1.77 o 
   6   1  11       93.88      101.70      6.55 o 
   7   1  11       60.91       75.83      9.57 o 
   8   1  11       25.16       28.28      6.78 o 
 -11   2  11       23.26       27.90      4.60 o 
 -10   2  11        5.84       10.49      3.33 o 
  -9   2  11       25.23       27.62      5.27 o 
  -8   2  11       11.11       14.05      2.83 o 
  -7   2  11       71.72       70.03      5.58 o 
  -6   2  11      111.11      115.88      5.37 o 
  -5   2  11      788.59      716.75     23.18 o 
  -4   2  11      225.97      227.52      7.39 o 
  -3   2  11       86.53       91.26      5.41 o 
  -2   2  11       45.81       56.86      2.54 o 
  -1   2  11       37.47       39.16      2.16 o 
   0   2  11       42.12       50.11      2.42 o 
   1   2  11      353.77      352.97     10.21 o 
   2   2  11       31.98       31.58      2.15 o 
   3   2  11      211.16      187.75      6.68 o 
   4   2  11       30.44       33.15      3.76 o 
   5   2  11      131.26      118.96      6.06 o 
   6   2  11        5.93       12.31      3.39 o 
   7   2  11       15.71        7.96      5.16 o 
   8   2  11        0.38       15.68      4.73 o 
 -11   3  11       49.81       48.50      5.34 o 
 -10   3  11        0.08        5.45      3.23 o 
  -9   3  11      121.77      111.73      6.34 o 
  -8   3  11      162.23      155.37     10.46 o 
  -7   3  11      310.20      260.52     11.32 o 
  -6   3  11      386.61      370.54     17.88 o 
  -5   3  11        1.02        4.31      3.12 o 
  -4   3  11        2.65        7.00      2.05 o 
  -3   3  11      825.67      775.96     19.33 o 
  -2   3  11      413.05      388.73      6.96 o 
  -1   3  11        5.00        9.02      1.50 o 
   0   3  11      803.33      774.29     10.59 o 
   1   3  11     1196.82     1082.43     13.91 o 
   2   3  11       41.62       47.39      2.85 o 
   3   3  11       96.03      107.77      4.98 o 
   4   3  11      176.96      147.35      6.77 o 
   5   3  11       71.76       75.80      4.84 o 
   6   3  11      178.72      166.23      9.93 o 
   7   3  11      106.56      106.05      6.17 o 
   8   3  11        0.01        8.67      4.29 o 
 -11   4  11       28.36       35.96      4.66 o 
 -10   4  11      154.09      127.22      7.12 o 
  -9   4  11        1.16       10.23      3.37 o 
  -8   4  11      129.36      130.03      6.14 o 
  -7   4  11       20.07       28.33      7.32 o 
  -6   4  11      702.50      605.42     12.59 o 
  -5   4  11      268.32      243.29      7.22 o 
  -4   4  11     2600.76     2437.93     29.03 o 
  -3   4  11        1.58        2.37      1.26 o 
  -2   4  11      946.46      911.31     14.59 o 
  -1   4  11        0.22        4.53      3.16 o 
   0   4  11      384.72      335.88      8.16 o 
   1   4  11        1.83        7.81      2.93 o 
   2   4  11     2417.88     2191.31     40.99 o 
   3   4  11      303.18      246.48      7.77 o 
   4   4  11      324.59      258.36      8.68 o 
   5   4  11        0.94        4.01      2.38 o 
   6   4  11        0.11       11.24      3.16 o 
   7   4  11       29.03       35.60      4.61 o 
   8   4  11      396.15      347.38     11.65 o 
 -10   5  11       33.76       35.39      4.66 o 
  -9   5  11        2.31        7.85      3.14 o 
  -8   5  11      113.55      112.20      8.75 o 
  -7   5  11        3.69       15.98      5.14 o 
  -6   5  11      614.91      588.47     17.41 o 
  -5   5  11       41.04       37.41      3.03 o 
  -4   5  11      155.15      143.16      5.70 o 
  -3   5  11        7.69        9.69      2.36 o 
  -2   5  11     2976.34     2678.98     32.39 o 
  -1   5  11       32.75       35.10      4.88 o 
   0   5  11     1318.06     1228.48     26.89 o 
   1   5  11        8.48       15.04      2.53 o 
   2   5  11       37.89       37.43      3.78 o 
   3   5  11       40.43       42.43      6.47 o 
   4   5  11      355.33      305.84      9.32 o 
   5   5  11       32.47       43.75      4.39 o 
   6   5  11      507.23      414.05     12.14 o 
   7   5  11        0.63        9.73      3.27 o 
 -10   6  11        0.97       10.02      4.29 o 
  -9   6  11        0.69        7.29      4.08 o 
  -8   6  11        5.34       10.46      3.54 o 
  -7   6  11       78.34       73.19     11.01 o 
  -6   6  11        4.46        8.24      2.88 o 
  -5   6  11       41.15       52.23      4.77 o 
  -4   6  11      354.59      331.02      8.87 o 
  -3   6  11      241.28      209.97      6.87 o 
  -2   6  11      118.67      107.57      5.06 o 
  -1   6  11       22.61       29.20      4.34 o 
   0   6  11       93.46       89.41      4.67 o 
   1   6  11       11.15       15.59      7.07 o 
   2   6  11       23.67       31.67      3.75 o 
   3   6  11        1.63        7.26      2.99 o 
   4   6  11        4.80       10.02      2.83 o 
   5   6  11        9.49        6.69      3.40 o 
   6   6  11       61.70       58.98      5.56 o 
   7   6  11       36.71       28.75      4.64 o 
 -10   7  11        3.61       16.82      5.73 o 
  -9   7  11        0.00        0.94      4.65 o 
  -8   7  11       53.16       53.62      9.02 o 
  -7   7  11       39.41       48.80     11.82 o 
  -6   7  11       93.55      101.09      6.40 o 
  -5   7  11      182.72      161.93      6.42 o 
  -4   7  11      244.20      225.45     12.69 o 
  -3   7  11       58.37       56.43      6.58 o 
  -2   7  11        2.95        9.23      2.22 o 
  -1   7  11      183.23      175.38      9.43 o 
   0   7  11        5.61       10.66      3.27 o 
   1   7  11        3.72       11.34      5.20 o 
   2   7  11        5.50        8.23      3.13 o 
   3   7  11      175.46      151.95      6.74 o 
   4   7  11        1.60        7.09      3.24 o 
   5   7  11        1.91        3.58      4.68 o 
   6   7  11        8.20       12.60      3.59 o 
   7   7  11       15.47       28.62      4.43 o 
  -9   8  11        0.02        7.43      3.73 o 
  -8   8  11       30.98       34.38      5.61 o 
  -7   8  11        8.78       15.71      3.73 o 
  -6   8  11        1.27        4.41      2.78 o 
  -5   8  11      194.41      188.48      8.93 o 
  -4   8  11        0.80        8.23      2.20 o 
  -3   8  11      280.03      259.95      8.12 o 
  -2   8  11       32.43       47.98      8.13 o 
  -1   8  11       19.34       30.48      6.42 o 
   0   8  11       70.83       82.04      4.89 o 
   1   8  11      315.31      271.68      8.84 o 
   2   8  11       19.51       17.48      3.12 o 
   3   8  11       43.09       46.12      4.55 o 
   4   8  11        4.01       11.41      6.28 o 
   5   8  11        2.54        9.46      3.43 o 
   6   8  11        0.91       16.98      3.39 o 
  -8   9  11       81.41       83.05      8.08 o 
  -7   9  11       42.23       58.59      6.84 o 
  -6   9  11        3.77        5.02      4.53 o 
  -5   9  11       41.60       53.50      5.75 o 
  -4   9  11       22.13       30.86      4.23 o 
  -3   9  11       11.66       16.41      2.78 o 
  -2   9  11       18.52       29.61      3.27 o 
  -1   9  11        8.76       18.29      2.95 o 
   0   9  11      673.31      550.57     13.05 o 
   1   9  11        0.51        8.50      2.74 o 
   2   9  11        6.22        9.27      2.92 o 
   3   9  11       31.75       39.88      4.31 o 
   4   9  11        4.19       11.53      3.42 o 
   5   9  11       11.87       26.06      4.70 o 
  -7  10  11        0.07        8.99      4.23 o 
  -6  10  11      102.41      107.37      8.66 o 
  -5  10  11       19.31       25.58      4.71 o 
  -4  10  11      228.03      215.64     10.23 o 
  -3  10  11       34.99       49.51      5.51 o 
  -2  10  11      114.49      105.95      5.69 o 
  -1  10  11       20.60       26.93      3.59 o 
   0  10  11       85.18       82.37      7.67 o 
   1  10  11       15.05       25.05      3.80 o 
   2  10  11      327.40      240.17      9.29 o 
   3  10  11       11.96       17.49      3.58 o 
   4  10  11      122.31      100.45      7.11 o 
   5  10  11       49.66       53.62      9.38 o 
  -6  11  11       30.81       47.41      6.40 o 
  -5  11  11        0.75        7.27      4.21 o 
  -4  11  11       15.34       34.41      5.60 o 
  -3  11  11       68.41       60.75      6.74 o 
  -2  11  11       56.38       54.28      6.45 o 
  -1  11  11      277.16      231.49      8.91 o 
   0  11  11       15.77       18.03      3.62 o 
   1  11  11       40.70       40.18      4.64 o 
   2  11  11       11.22       17.17      3.42 o 
   3  11  11       10.52       25.61      4.02 o 
  -5  12  11       67.92       84.41      7.86 o 
  -4  12  11       69.03       74.31      7.59 o 
  -3  12  11       94.20      103.22      8.94 o 
  -2  12  11      130.38      132.94      9.01 o 
  -1  12  11       30.24       23.27      5.13 o 
   0  12  11        2.35       17.50      3.61 o 
   1  12  11      127.66      130.81      8.16 o 
   2  12  11       31.62       63.01      5.27 o 
 -10   0  12       31.13       33.88      8.12 o 
  -8   0  12       15.59       11.23      5.40 o 
  -6   0  12       11.56       12.37      4.65 o 
  -4   0  12        5.24        6.62      3.27 o 
  -2   0  12        1.85        0.95      1.97 o 
   0   0  12       46.08       52.29      4.43 o 
   2   0  12        4.48        4.19      2.25 o 
   4   0  12        1.59        5.65      2.95 o 
   6   0  12      188.06      157.50     11.94 o 
 -11   1  12      105.13      109.40     12.96 o 
 -10   1  12        4.83        6.74      5.00 o 
  -9   1  12        6.55        5.20      4.92 o 
  -8   1  12        4.52        3.09      3.12 o 
  -7   1  12      124.42      128.66      7.76 o 
  -6   1  12        3.43        6.21      2.81 o 
  -5   1  12       11.04        9.76      2.80 o 
  -4   1  12       76.91       71.27      5.07 o 
  -3   1  12      466.47      412.20     11.14 o 
  -2   1  12       17.11       24.80      3.12 o 
  -1   1  12       63.92       62.21      3.67 o 
   0   1  12      375.46      353.76      7.10 o 
   1   1  12        7.39        3.86      1.57 o 
   2   1  12       59.47       60.24      3.27 o 
   3   1  12       53.15       58.83      3.45 o 
   4   1  12        0.12        2.82      1.39 o 
   5   1  12       14.15       17.21      3.44 o 
   6   1  12        0.77        3.90      3.11 o 
   7   1  12       17.87       20.01      6.46 o 
   8   1  12       26.06       34.47      7.05 o 
 -11   2  12       22.50       38.19      6.14 o 
 -10   2  12       60.53       59.60      7.20 o 
  -9   2  12       47.51       37.86      8.27 o 
  -8   2  12       90.79       95.92     11.23 o 
  -7   2  12      162.42      145.77      8.23 o 
  -6   2  12      333.77      270.85     10.50 o 
  -5   2  12       29.17       30.17      4.15 o 
  -4   2  12      117.07      113.36      5.97 o 
  -3   2  12       24.22       26.22      3.28 o 
  -2   2  12       76.14       74.20      3.76 o 
  -1   2  12       77.98       68.66      3.70 o 
   0   2  12      572.19      539.53     15.45 o 
   1   2  12      113.66      112.25      4.10 o 
   2   2  12       92.47       83.32      4.39 o 
   3   2  12        0.94        1.37      1.68 o 
   4   2  12       34.49       38.23      4.48 o 
   5   2  12       19.43       27.58      8.39 o 
   6   2  12        0.10        9.40      7.70 o 
   7   2  12       58.77       68.74      9.73 o 
   8   2  12        5.15       15.44      5.36 o 
 -11   3  12        0.94       20.29      4.47 o 
 -10   3  12      166.54      146.08      9.72 o 
  -9   3  12       67.79       75.92      5.80 o 
  -8   3  12       70.32       73.11      5.33 o 
  -7   3  12       62.44       64.71      4.71 o 
  -6   3  12      196.29      187.49      8.81 o 
  -5   3  12      447.13      390.06     12.02 o 
  -4   3  12      372.49      356.25     10.72 o 
  -3   3  12      852.76      806.81     13.79 o 
  -2   3  12      145.05      138.04      5.07 o 
  -1   3  12      613.06      553.60     13.97 o 
   0   3  12       26.41       30.49      4.11 o 
   1   3  12      383.51      373.49      9.06 o 
   2   3  12       66.23       80.82      4.76 o 
   3   3  12      611.54      531.74     14.69 o 
   4   3  12      268.32      203.79     13.20 o 
   5   3  12       58.87       71.65      6.18 o 
   6   3  12       78.34       78.18      6.89 o 
   7   3  12       44.16       56.14      6.54 o 
 -10   4  12        2.00        5.29      3.32 o 
  -9   4  12        2.19        5.43      3.46 o 
  -8   4  12       90.64       88.90      7.32 o 
  -7   4  12      638.66      543.32     23.72 o 
  -6   4  12        2.43        3.85      2.32 o 
  -5   4  12     2371.98     2226.74     41.77 o 
  -4   4  12       41.73       51.12      4.32 o 
  -3   4  12       20.91       21.63      5.71 o 
  -2   4  12      599.19      558.74     11.18 o 
  -1   4  12     2083.29     1942.38     25.19 o 
   0   4  12      267.41      254.46      7.22 o 
   1   4  12     2665.56     2361.75     29.78 o 
   2   4  12        5.04       13.81      2.74 o 
   3   4  12        0.02        3.76      3.57 o 
   4   4  12       20.20       14.93      5.40 o 
   5   4  12      372.93      349.39     12.92 o 
   6   4  12      152.00      129.02      8.29 o 
   7   4  12       99.67      110.36      8.85 o 
 -10   5  12        0.18        6.09      4.45 o 
  -9   5  12      133.00      117.91      6.42 o 
  -8   5  12       15.60       17.49      5.09 o 
  -7   5  12       60.36       96.91      9.41 o 
  -6   5  12        4.95       10.28      8.55 o 
  -5   5  12      195.93      168.70      6.39 o 
  -4   5  12        7.24       16.32      4.05 o 
  -3   5  12     3689.73     3405.14     39.71 o 
  -2   5  12        0.37        1.66      4.74 o 
  -1   5  12      819.90      756.14     13.83 o 
   0   5  12      112.15      100.84      4.71 o 
   1   5  12      434.87      379.61      9.55 o 
   2   5  12        5.64       13.80      2.22 o 
   3   5  12      321.83      285.60      8.81 o 
   4   5  12       79.75       70.65      4.86 o 
   5   5  12      129.84      109.04      6.43 o 
   6   5  12       37.16       39.34      5.82 o 
   7   5  12       54.69       59.92      6.84 o 
 -10   6  12       10.40       28.16     17.06 o 
  -9   6  12       11.96       11.60      4.39 o 
  -8   6  12       26.44       37.80      7.88 o 
  -7   6  12        0.24        7.68      4.45 o 
  -6   6  12       37.00       48.87      6.92 o 
  -5   6  12        6.52       14.10      2.44 o 
  -4   6  12        0.25        3.68      2.22 o 
  -3   6  12       42.36       43.05      3.67 o 
  -2   6  12       57.85       62.21      4.12 o 
  -1   6  12      845.31      745.59     14.16 o 
   0   6  12       68.79       65.25      4.25 o 
   1   6  12       20.88       25.56      4.20 o 
   2   6  12       14.49       25.85      4.39 o 
   3   6  12        2.02        8.09      2.44 o 
   4   6  12        2.90       10.18      3.17 o 
   5   6  12       30.87       39.40      4.38 o 
   6   6  12        9.15        9.26      3.27 o 
   7   6  12        9.33       30.69      6.58 o 
  -9   7  12       10.85       11.52      4.22 o 
  -8   7  12       53.92       63.93     15.92 o 
  -7   7  12       59.56       72.94      9.73 o 
  -6   7  12       10.21       13.63      7.74 o 
  -5   7  12       14.12       28.39      5.17 o 
  -4   7  12        0.12        6.75      2.34 o 
  -3   7  12        0.07        6.60      3.20 o 
  -2   7  12        6.67       10.54      2.68 o 
  -1   7  12       13.99       25.16      4.65 o 
   0   7  12        1.16        6.89      2.95 o 
   1   7  12       42.56       55.41      5.77 o 
   2   7  12      234.86      189.62      7.44 o 
   3   7  12      159.15      144.01      6.71 o 
   4   7  12       12.43       10.41      3.39 o 
   5   7  12        4.40       11.30      3.37 o 
   6   7  12        0.01       12.58      4.75 o 
  -9   8  12       10.45       17.92      6.34 o 
  -8   8  12       26.37       32.41      5.46 o 
  -7   8  12       58.97       59.71     10.22 o 
  -6   8  12       82.17       95.77     10.99 o 
  -5   8  12       39.79       47.73      9.22 o 
  -4   8  12        0.72        7.46      3.22 o 
  -3   8  12        4.17       13.08      2.45 o 
  -2   8  12        0.68        5.45      2.11 o 
  -1   8  12        8.11       16.42      2.82 o 
   0   8  12      251.10      209.00      8.22 o 
   1   8  12        0.76       10.45      4.36 o 
   2   8  12       83.48       75.53      5.39 o 
   3   8  12       19.67       15.50      3.58 o 
   4   8  12       12.27       10.47      3.33 o 
   5   8  12       19.14       21.27      3.99 o 
   6   8  12        3.23       64.41      9.69 o 
  -8   9  12        2.89       11.84      4.46 o 
  -7   9  12        2.62       15.56      4.55 o 
  -6   9  12       29.78       39.63      5.61 o 
  -5   9  12      598.60      458.00     15.16 o 
  -4   9  12        7.90       17.04      4.39 o 
  -3   9  12       34.96       44.40      4.88 o 
  -2   9  12        0.95       10.04      5.35 o 
  -1   9  12      165.95      144.31      6.61 o 
   0   9  12       19.64       26.97      3.62 o 
   1   9  12       22.00       26.02      4.81 o 
   2   9  12       45.15       46.18      4.70 o 
   3   9  12      108.08      109.54      6.89 o 
   4   9  12       47.45       53.80      5.52 o 
   5   9  12       17.19       33.51      4.56 o 
  -7  10  12      311.21      262.80     12.52 o 
  -6  10  12       48.36       58.22      7.05 o 
  -5  10  12      100.49      104.52      8.58 o 
  -4  10  12       57.75       52.66      6.12 o 
  -3  10  12        1.93        9.73      2.54 o 
  -2  10  12        6.67       13.21      3.54 o 
  -1  10  12       75.31       78.87      8.50 o 
   0  10  12       54.05       68.72     13.08 o 
   1  10  12      117.62      103.15      6.75 o 
   2  10  12        4.27       13.61      3.47 o 
   3  10  12       53.37       54.36      5.35 o 
   4  10  12        7.43       25.76      3.85 o 
  -6  11  12       25.93       47.66     13.67 o 
  -5  11  12       76.04       64.42      7.48 o 
  -4  11  12      111.31      112.58     12.74 o 
  -3  11  12        4.50       15.94      4.24 o 
  -2  11  12      113.21      103.35      6.86 o 
  -1  11  12        2.01       10.57      3.12 o 
   0  11  12       23.50       26.71      4.00 o 
   1  11  12        1.56       11.50      3.16 o 
   2  11  12       60.24       72.02      6.01 o 
   3  11  12        5.35       20.09      6.03 o 
  -4  12  12       21.67       35.45      5.76 o 
  -3  12  12        0.01       12.54      5.38 o 
  -2  12  12        7.62       22.26      5.00 o 
  -1  12  12       57.42       72.22      6.02 o 
   0  12  12      110.72      125.86      8.02 o 
   1  12  12      213.92      192.17     10.23 o 
 -11   0  13        2.35        7.64      4.92 o 
  -9   0  13        1.46        4.57      5.28 o 
  -7   0  13      398.40      337.69     18.12 o 
  -5   0  13        1.17        3.15      3.47 o 
  -3   0  13        0.82        0.83      2.13 o 
  -1   0  13      152.39      134.38      6.42 o 
   1   0  13      212.81      265.46      9.89 o 
   3   0  13      432.34      393.86     12.11 o 
   5   0  13      343.42      298.88     15.68 o 
 -11   1  13       12.16       32.91     14.67 o 
 -10   1  13       16.05       23.70      5.28 o 
  -9   1  13       56.90       51.74      6.68 o 
  -8   1  13       22.51       27.69      5.77 o 
  -7   1  13      139.15      134.97      8.73 o 
  -6   1  13      218.36      208.08      9.32 o 
  -5   1  13       65.16       64.29      5.53 o 
  -4   1  13      143.00      131.21     11.78 o 
  -3   1  13        0.09        0.15      1.76 o 
  -2   1  13       58.35       52.44      4.14 o 
  -1   1  13       79.83       84.70      4.21 o 
   0   1  13      797.28      669.04     19.05 o 
   1   1  13      129.36      124.17      4.68 o 
   2   1  13       90.60       84.53      3.83 o 
   3   1  13        6.63        9.41      2.61 o 
   4   1  13       16.01       29.17      4.09 o 
   5   1  13       21.58       28.36      5.95 o 
   6   1  13        1.08       11.46      4.81 o 
   7   1  13       85.78       95.37     11.31 o 
 -11   2  13       16.19       20.09      7.09 o 
 -10   2  13       10.89        9.43      4.33 o 
  -9   2  13       18.42       16.36      4.56 o 
  -8   2  13       65.95       66.70      6.80 o 
  -7   2  13       17.34       16.30      4.08 o 
  -6   2  13      186.84      151.15      8.16 o 
  -5   2  13       34.83       28.14      4.11 o 
  -4   2  13       81.83       77.16      5.28 o 
  -3   2  13      311.89      258.81      8.92 o 
  -2   2  13      763.85      701.15     12.78 o 
  -1   2  13       35.18       35.00      3.06 o 
   0   2  13      489.47      430.25      8.24 o 
   1   2  13      996.27      869.68     15.13 o 
   2   2  13      661.06      562.04     11.75 o 
   3   2  13      194.09      166.32      6.27 o 
   4   2  13       14.07       14.36      4.53 o 
   5   2  13       57.65       53.26      5.35 o 
   6   2  13       47.91       47.94      5.74 o 
   7   2  13        5.12       12.57      5.24 o 
 -10   3  13        6.15        9.61      6.07 o 
  -9   3  13        1.21        4.73      5.12 o 
  -8   3  13        0.66        2.42      3.92 o 
  -7   3  13       72.42       68.77      6.61 o 
  -6   3  13      190.44      169.31      8.49 o 
  -5   3  13      275.48      240.21      9.53 o 
  -4   3  13       28.13       23.08      3.60 o 
  -3   3  13       77.32       71.72      4.26 o 
  -2   3  13        0.42       -0.22      2.19 o 
  -1   3  13      139.76      119.23      6.56 o 
   0   3  13        1.08        2.78      3.31 o 
   1   3  13       25.70       26.96      3.22 o 
   2   3  13      232.18      197.46      9.78 o 
   3   3  13       62.60       55.66      5.39 o 
   4   3  13        0.16        3.40      3.60 o 
   5   3  13       43.26       42.87      5.26 o 
   6   3  13       19.07       23.81      4.62 o 
   7   3  13        1.41       10.99      4.92 o 
 -10   4  13      199.93      160.24     13.10 o 
  -9   4  13       19.44       15.92      6.78 o 
  -8   4  13      338.42      291.61     12.63 o 
  -7   4  13       18.54       14.75      3.81 o 
  -6   4  13      106.60      100.60      7.06 o 
  -5   4  13      137.27      106.22     16.49 o 
  -4   4  13      121.67      109.10      6.71 o 
  -3   4  13      216.92      205.15     13.81 o 
  -2   4  13      506.13      463.34     13.43 o 
  -1   4  13      262.53      223.30      9.10 o 
   0   4  13      186.69      190.51      8.71 o 
   1   4  13       71.83       72.93      5.68 o 
   2   4  13      207.64      200.05      9.09 o 
   3   4  13       33.87       32.37      4.66 o 
   4   4  13      391.36      319.47     12.27 o 
   5   4  13       19.69       26.03      4.71 o 
   6   4  13       33.54       51.62      6.25 o 
   7   4  13        1.10       10.32      5.67 o 
 -10   5  13       69.12       82.69      7.84 o 
  -9   5  13        1.53        8.84      4.00 o 
  -8   5  13      138.54      132.60     14.10 o 
  -7   5  13        1.81        8.86      5.44 o 
  -6   5  13      138.80      130.64      7.67 o 
  -5   5  13        2.44        4.49      2.68 o 
  -4   5  13      157.73      140.07      7.58 o 
  -3   5  13       61.93       57.46      5.58 o 
  -2   5  13      162.54      131.31      7.29 o 
  -1   5  13       48.26       46.92      5.00 o 
   0   5  13      529.48      458.51     13.86 o 
   1   5  13      111.72      100.24      6.52 o 
   2   5  13      106.13      115.79     12.74 o 
   3   5  13      110.65      103.41     11.19 o 
   4   5  13       36.69       39.97      5.21 o 
   5   5  13       97.00      104.78      8.57 o 
   6   5  13       22.63       21.72      4.81 o 
  -9   6  13        1.14        3.58      4.88 o 
  -8   6  13        3.65        0.79      4.61 o 
  -7   6  13       11.83       11.07      5.55 o 
  -6   6  13       93.88       92.79      6.78 o 
  -5   6  13       17.72       21.88      4.16 o 
  -4   6  13      213.54      178.50      8.63 o 
  -3   6  13       29.80       32.37      4.46 o 
  -2   6  13        2.44        4.84      2.77 o 
  -1   6  13      100.74       80.32      6.08 o 
   0   6  13       11.11       14.59      3.66 o 
   1   6  13       40.80       38.17      5.11 o 
   2   6  13       31.94       29.78      4.92 o 
   3   6  13       30.08       27.90      4.64 o 
   4   6  13        1.00        2.67      4.67 o 
   5   6  13      118.19      114.12      9.16 o 
   6   6  13        0.09       12.99      3.50 o 
  -9   7  13       18.36       28.49      9.77 o 
  -8   7  13        2.80        6.11      5.36 o 
  -7   7  13        2.45        5.40      5.32 o 
  -6   7  13      282.88      251.14     10.91 o 
  -5   7  13      195.99      181.15      7.11 o 
  -4   7  13       23.32       32.73      5.91 o 
  -3   7  13       31.22       39.82      3.73 o 
  -2   7  13       15.90       20.49      4.49 o 
  -1   7  13       15.51       19.90      5.19 o 
   0   7  13      511.83      416.93     14.87 o 
   1   7  13       83.53       83.80      7.77 o 
   2   7  13      151.10      130.43      6.27 o 
   3   7  13        4.44        0.63      2.84 o 
   4   7  13        0.06        1.93      3.53 o 
   5   7  13       55.47       54.98      7.33 o 
   6   7  13       24.05       50.03      8.47 o 
  -8   8  13        6.88       13.81      4.31 o 
  -7   8  13       58.67       72.91      7.42 o 
  -6   8  13       42.31       55.74      6.02 o 
  -5   8  13       24.36       43.13      4.69 o 
  -4   8  13       57.06       71.65      9.42 o 
  -3   8  13      199.89      165.54     10.17 o 
  -2   8  13      245.61      216.06      7.88 o 
  -1   8  13      148.29      124.71      9.04 o 
   0   8  13        6.70       21.20      6.65 o 
   1   8  13       73.68       65.00      8.01 o 
   2   8  13       38.28       39.97      4.26 o 
   3   8  13       26.03       30.35      4.19 o 
   4   8  13       16.59       17.19      4.94 o 
   5   8  13       11.90       25.88      4.51 o 
  -8   9  13        0.43       16.47      5.63 o 
  -7   9  13       14.37       18.18      4.76 o 
  -6   9  13       90.88       92.85      7.65 o 
  -5   9  13      122.43      121.29      8.14 o 
  -4   9  13      188.73      168.46      7.24 o 
  -3   9  13       21.84       38.27      5.96 o 
  -2   9  13       53.85       69.65      5.28 o 
  -1   9  13       26.48       39.93      4.39 o 
   0   9  13       12.17       15.39      3.32 o 
   1   9  13       63.47       75.57      5.35 o 
   2   9  13       74.22       80.84      5.80 o 
   3   9  13       66.36       65.21      5.90 o 
   4   9  13       21.70       27.87      3.90 o 
  -6  10  13       59.30       63.00      7.23 o 
  -5  10  13        0.02       10.21      8.04 o 
  -4  10  13       14.23       23.95      7.33 o 
  -3  10  13       16.26       22.10      3.52 o 
  -2  10  13       48.50       59.26      5.15 o 
  -1  10  13        7.33       10.95      3.89 o 
   0  10  13        2.75       10.78      3.18 o 
   1  10  13        4.50       10.56      3.19 o 
   2  10  13       21.26       38.19      4.66 o 
   3  10  13        0.34        9.92      3.79 o 
  -5  11  13       54.16       68.28      7.59 o 
  -4  11  13        9.67       12.49      4.32 o 
  -3  11  13       11.88       14.91      4.48 o 
  -2  11  13       52.22       54.35      8.79 o 
  -1  11  13       12.04       20.47      3.75 o 
   0  11  13       18.30       30.69      4.32 o 
   1  11  13       19.11       34.16      4.26 o 
   2  11  13        0.03       19.46      5.36 o 
  -1  12  13        8.46       17.22      5.44 o 
 -10   0  14        7.14        4.10      4.92 o 
  -8   0  14       53.33       54.64      8.98 o 
  -6   0  14      303.77      229.55     14.06 o 
  -4   0  14      385.01      343.63     15.76 o 
  -2   0  14      189.52      162.46     10.32 o 
   0   0  14      283.66      214.76      8.58 o 
   2   0  14      825.92      748.30     30.31 o 
   4   0  14      361.13      290.82     10.51 o 
 -10   1  14        7.29       10.17      4.22 o 
  -9   1  14       82.38       79.77      9.71 o 
  -8   1  14        0.01       -1.69      2.66 o 
  -7   1  14       45.01       52.15      5.98 o 
  -6   1  14       29.30       30.25      4.76 o 
  -5   1  14        1.03        3.34      3.27 o 
  -4   1  14       11.93        9.73      2.85 o 
  -3   1  14       43.36       42.60      4.33 o 
  -2   1  14      244.15      220.03      6.97 o 
  -1   1  14       95.74       95.50      4.65 o 
   0   1  14      453.68      385.82      8.12 o 
   1   1  14      119.41       96.73      5.12 o 
   2   1  14      395.89      313.46      8.73 o 
   3   1  14      154.41      157.78      6.27 o 
   4   1  14        0.24        5.58      5.32 o 
   5   1  14       32.88       52.85      5.54 o 
   6   1  14       50.03       47.86      8.31 o 
 -10   2  14       16.31       26.30      5.41 o 
  -9   2  14       12.79       12.08      4.60 o 
  -8   2  14       38.10       42.45      6.03 o 
  -7   2  14       40.16       46.24      8.29 o 
  -6   2  14       18.56       17.87      3.88 o 
  -5   2  14      281.99      249.38      9.91 o 
  -4   2  14       66.04       66.44      5.25 o 
  -3   2  14        7.32       11.51      3.01 o 
  -2   2  14        0.08        1.26      1.50 o 
  -1   2  14      223.04      197.76      6.45 o 
   0   2  14        0.20        1.75      1.78 o 
   1   2  14      102.97      121.37      5.50 o 
   2   2  14        1.27        4.41      1.98 o 
   3   2  14      208.08      173.58      8.38 o 
   4   2  14       25.33       36.46      4.57 o 
   5   2  14       28.68       34.77      4.87 o 
   6   2  14        0.39        6.66      4.61 o 
 -10   3  14        9.35       19.47      4.89 o 
  -9   3  14        3.82        6.59      4.12 o 
  -8   3  14       37.42       40.46      5.71 o 
  -7   3  14       40.02       32.54      4.97 o 
  -6   3  14      423.69      368.99     28.09 o 
  -5   3  14       47.97       47.72      5.09 o 
  -4   3  14       43.46       49.61      7.47 o 
  -3   3  14      175.57      148.10      8.13 o 
  -2   3  14       75.97       77.32      5.75 o 
  -1   3  14        9.84       14.79      3.16 o 
   0   3  14       16.36       16.06      2.87 o 
   1   3  14       30.09       29.87      4.27 o 
   2   3  14       88.38      100.07     10.26 o 
   3   3  14        0.04        2.20      2.47 o 
   4   3  14       19.28       23.92      4.29 o 
   5   3  14        0.65        8.97      3.62 o 
   6   3  14       46.50       51.81      6.27 o 
 -10   4  14        0.00       12.93      4.10 o 
  -9   4  14        3.08        4.76      3.98 o 
  -8   4  14       12.08       12.96      4.15 o 
  -7   4  14        1.05        1.97      2.71 o 
  -6   4  14       96.08       84.85     10.99 o 
  -5   4  14      231.40      229.83     16.41 o 
  -4   4  14       39.11       33.27      4.66 o 
  -3   4  14      139.49      109.46      6.81 o 
  -2   4  14        7.46        5.17      2.91 o 
  -1   4  14       23.57       26.78      4.15 o 
   0   4  14       37.05       42.03      4.97 o 
   1   4  14      254.40      253.53      9.37 o 
   2   4  14        4.62        7.60      4.49 o 
   3   4  14       11.49       12.54      3.86 o 
   4   4  14       20.79       20.79      4.27 o 
   5   4  14       18.78       19.43      4.37 o 
   6   4  14        4.38       13.04      3.85 o 
 -10   5  14        0.23        3.82      5.12 o 
  -9   5  14        1.71        3.43      5.40 o 
  -8   5  14       19.97       31.40      7.48 o 
  -7   5  14       17.46       20.48      6.42 o 
  -6   5  14      111.19       99.34      7.28 o 
  -5   5  14       13.50       11.53      3.47 o 
  -4   5  14        7.71       14.74      3.63 o 
  -3   5  14       62.62       57.94      5.61 o 
  -2   5  14      113.55       97.94      6.56 o 
  -1   5  14       60.22       72.23      6.16 o 
   0   5  14      407.81      338.64     12.12 o 
   1   5  14       23.25       22.36      4.00 o 
   2   5  14      291.44      219.09     10.14 o 
   3   5  14      217.09      174.22      9.26 o 
   4   5  14       16.74       13.16      3.91 o 
   5   5  14        5.21       11.57      3.95 o 
   6   5  14        2.04       15.24      3.83 o 
  -9   6  14        0.00       11.50      5.48 o 
  -8   6  14        7.99       16.47      5.95 o 
  -7   6  14        0.02        2.56      4.06 o 
  -6   6  14       37.23       57.58     11.40 o 
  -5   6  14        9.09       12.04      3.79 o 
  -4   6  14      165.16      152.02      8.26 o 
  -3   6  14       92.83       88.67      9.61 o 
  -2   6  14       52.16       43.00      5.36 o 
  -1   6  14       48.42       43.27      5.34 o 
   0   6  14       20.04       17.88      3.86 o 
   1   6  14        0.12        2.22      2.71 o 
   2   6  14       20.50       32.43      5.07 o 
   3   6  14       48.24       44.31      6.16 o 
   4   6  14      110.48       97.16      8.48 o 
   5   6  14       68.95       58.09      6.78 o 
  -9   7  14       74.08       96.79     11.27 o 
  -8   7  14        0.01        6.26      4.88 o 
  -7   7  14      105.14      115.62     13.32 o 
  -6   7  14        0.16       10.04      3.72 o 
  -5   7  14       59.63       81.50      9.04 o 
  -4   7  14      118.11       95.32      6.74 o 
  -3   7  14      106.19       99.08      7.53 o 
  -2   7  14       53.21       56.30      5.84 o 
  -1   7  14      165.81      141.67      8.25 o 
   0   7  14        4.63        2.96      3.72 o 
   1   7  14       66.29       54.32      6.34 o 
   2   7  14        0.34        2.86      3.08 o 
   3   7  14        0.20        5.24      3.62 o 
   4   7  14        1.41        6.70      3.67 o 
   5   7  14       59.82       77.55      7.35 o 
  -8   8  14       12.04       35.42      7.41 o 
  -7   8  14       51.39       51.84      9.53 o 
  -6   8  14        0.50        2.60      4.06 o 
  -5   8  14        3.49        4.97      3.19 o 
  -4   8  14        2.98        3.39      3.11 o 
  -3   8  14       88.29       95.19      8.25 o 
  -2   8  14      118.77      104.66      7.91 o 
  -1   8  14       13.23       16.69      4.27 o 
   0   8  14        3.42        5.36      3.14 o 
   1   8  14       29.88       26.00      4.97 o 
   2   8  14       68.84       75.38      7.80 o 
   3   8  14       36.97       50.37      8.17 o 
   4   8  14       40.69       50.71      6.24 o 
  -7   9  14       19.46       24.50      6.82 o 
  -6   9  14       53.55       62.01     10.08 o 
  -5   9  14       32.53       25.17      7.25 o 
  -4   9  14       13.91       19.85      4.57 o 
  -3   9  14       82.17       87.51      7.43 o 
  -2   9  14       13.20       20.90      4.51 o 
  -1   9  14       77.89       77.04      7.28 o 
   0   9  14      103.92       97.61      8.25 o 
   1   9  14        0.01        9.09      4.03 o 
   2   9  14       43.25       49.01      6.50 o 
   3   9  14       21.63       31.29      4.72 o 
  -6  10  14        0.01       17.25      5.67 o 
  -5  10  14       61.97       68.35     10.56 o 
  -4  10  14        0.06        6.54      5.44 o 
  -3  10  14        7.18       14.99      5.83 o 
  -2  10  14        0.46        4.83      3.63 o 
  -1  10  14       41.19       55.47      7.94 o 
   0  10  14       10.29       19.69      6.11 o 
   1  10  14       54.43       61.51      6.99 o 
   2  10  14        3.47       17.44      3.73 o 
  -4  11  14        8.15       19.26      6.18 o 
  -3  11  14        9.21       27.31      5.15 o 
  -2  11  14       26.90       37.74      4.41 o 
  -1  11  14       11.35       21.01      4.33 o 
   0  11  14       49.58       54.10      5.74 o 
  -9   0  15        9.17       11.74      6.50 o 
  -7   0  15       22.38       19.97      5.95 o 
  -5   0  15     1352.93     1135.69     33.80 o 
  -3   0  15       14.04        4.96      3.62 o 
  -1   0  15       14.65       12.82      3.38 o 
   1   0  15      216.94      178.71      8.05 o 
   3   0  15      556.47      429.44     25.31 o 
 -10   1  15       51.92       58.27     19.40 o 
  -9   1  15        1.31        5.58      4.17 o 
  -8   1  15       60.10       61.86      6.87 o 
  -7   1  15       50.75       55.70      6.22 o 
  -6   1  15      108.33       98.00      6.97 o 
  -5   1  15        6.37        4.95      2.75 o 
  -4   1  15      403.54      351.00     11.82 o 
  -3   1  15      237.93      179.72     17.67 o 
  -2   1  15       31.59       29.16      3.30 o 
  -1   1  15      300.61      214.91      6.19 o 
   0   1  15       77.49       74.24      3.99 o 
   1   1  15      143.58      110.79      5.31 o 
   2   1  15      189.78      179.65      7.70 o 
   3   1  15       14.79       34.54      3.63 o 
   4   1  15       56.06       67.00      6.07 o 
   5   1  15      206.55      182.63     13.24 o 
 -10   2  15        0.13        3.25      3.94 o 
  -9   2  15       18.48       13.86      4.54 o 
  -8   2  15       67.21       62.38      8.02 o 
  -7   2  15       24.63       22.67      4.63 o 
  -6   2  15      486.22      414.41     13.90 o 
  -5   2  15        0.16        0.45      2.51 o 
  -4   2  15        7.55       10.15      3.06 o 
  -3   2  15        8.67        3.15      2.07 o 
  -2   2  15       53.38       47.23      5.02 o 
  -1   2  15       90.08       85.25      5.93 o 
   0   2  15        6.82        7.66      2.44 o 
   1   2  15        4.14        6.80      2.20 o 
   2   2  15      237.01      197.73      7.14 o 
   3   2  15       19.20       31.68      4.32 o 
   4   2  15        8.53       16.68      5.10 o 
   5   2  15       12.52       20.94      4.85 o 
   6   2  15        4.41       23.68      5.87 o 
 -10   3  15        0.53        6.53      3.69 o 
  -9   3  15        0.07        1.21      3.45 o 
  -8   3  15        7.82        7.07      3.94 o 
  -7   3  15        2.58        4.08      3.12 o 
  -6   3  15       48.39       55.69      5.99 o 
  -5   3  15        0.96        3.09      3.94 o 
  -4   3  15       16.68        9.77      3.46 o 
  -3   3  15      125.66      110.11      6.81 o 
  -2   3  15        4.87        5.00      2.65 o 
  -1   3  15       87.82       82.62      6.54 o 
   0   3  15        7.93        9.09      2.37 o 
   1   3  15       27.57       52.90      5.65 o 
   2   3  15        1.65        5.30      2.90 o 
   3   3  15       66.77       64.04      6.20 o 
   4   3  15        7.30       11.27      3.73 o 
   5   3  15       23.75       32.15     10.87 o 
   6   3  15       21.18       36.26      5.26 o 
  -9   4  15        0.04        7.56      3.54 o 
  -8   4  15       54.56       54.72     10.05 o 
  -7   4  15       15.03       20.84      6.97 o 
  -6   4  15       35.41       41.72      8.47 o 
  -5   4  15        9.97       12.79      3.76 o 
  -4   4  15       39.95       24.47      4.46 o 
  -3   4  15        6.15        7.05      3.12 o 
  -2   4  15        0.09        2.74      3.41 o 
  -1   4  15        1.24        1.26      2.58 o 
   0   4  15      136.59      127.50     11.61 o 
   1   4  15      231.36      190.74     13.12 o 
   2   4  15        3.44        7.89      3.74 o 
   3   4  15       14.24       19.61      4.24 o 
   4   4  15       88.98      103.89     14.75 o 
   5   4  15       30.18       30.85      5.23 o 
   6   4  15       11.17       27.85      8.12 o 
  -9   5  15       10.81       28.72      7.80 o 
  -8   5  15        0.86        0.67      5.40 o 
  -7   5  15       41.80       49.22      5.92 o 
  -6   5  15       95.85       86.33      8.39 o 
  -5   5  15       28.55       25.69      4.61 o 
  -4   5  15       18.97       19.54      4.02 o 
  -3   5  15      314.19      257.58     13.32 o 
  -2   5  15        3.65        4.46      2.98 o 
  -1   5  15      242.33      184.24      9.11 o 
   0   5  15       11.32        7.45      3.05 o 
   1   5  15       27.75       20.70      4.29 o 
   2   5  15       45.34       50.02      5.97 o 
   3   5  15       24.15       24.46      4.94 o 
   4   5  15       30.68       35.37      5.72 o 
   5   5  15        9.03       18.45      6.62 o 
  -9   6  15       15.36       32.42      7.84 o 
  -8   6  15        0.32        3.39      5.79 o 
  -7   6  15       32.08       43.25      5.76 o 
  -6   6  15       95.14      103.70      8.10 o 
  -5   6  15      107.83      113.79      8.50 o 
  -4   6  15       15.09       17.42      4.16 o 
  -3   6  15        0.99       -0.45      2.58 o 
  -2   6  15        8.99       11.21      3.75 o 
  -1   6  15      162.29      138.13      8.42 o 
   0   6  15      221.27      193.26      9.89 o 
   1   6  15      100.44       78.87      7.23 o 
   2   6  15       56.27       48.23      6.18 o 
   3   6  15        1.05        4.98      3.13 o 
   4   6  15       35.90       36.81      5.65 o 
   5   6  15        0.15       19.38      6.34 o 
  -8   7  15       39.60       56.02      9.30 o 
  -6   7  15        7.99       14.84      4.61 o 
  -5   7  15       31.67       38.15      5.55 o 
  -4   7  15      191.68      178.04      9.54 o 
  -3   7  15      105.17       87.35      7.52 o 
  -2   7  15      124.76      109.58      7.78 o 
  -1   7  15       75.70       78.20      7.53 o 
   0   7  15       61.81       56.47      6.38 o 
   1   7  15       18.80       21.01      7.13 o 
   2   7  15       63.57       66.58      8.10 o 
   3   7  15        0.39        5.71      3.68 o 
   4   7  15       27.11       38.47      5.47 o 
  -7   8  15       17.07       29.11      7.84 o 
  -6   8  15       33.25       27.89      7.48 o 
  -5   8  15       49.17       54.77      6.44 o 
  -4   8  15        2.88       11.02      3.93 o 
  -3   8  15       33.40       44.90      5.70 o 
  -2   8  15        2.83        3.11      3.21 o 
  -1   8  15       17.38       33.16      5.09 o 
   0   8  15      171.48      118.69      8.11 o 
   1   8  15      258.82      201.14     10.74 o 
   2   8  15       65.50       58.24      6.64 o 
   3   8  15      116.49      116.20      9.02 o 
  -6   9  15       10.04       18.20      6.26 o 
  -5   9  15       19.75       20.33      6.85 o 
  -4   9  15        2.09       10.34      3.68 o 
  -3   9  15       74.95       78.25      7.33 o 
  -2   9  15        9.97       14.88      3.90 o 
  -1   9  15       51.14       54.09      6.39 o 
   0   9  15       21.18       23.56      4.50 o 
   1   9  15        6.00       12.01      4.34 o 
   2   9  15        0.08       17.46      3.84 o 
  -5  10  15        0.04       21.31      5.75 o 
  -4  10  15        8.71       13.12      5.44 o 
  -3  10  15        1.90        2.92      3.31 o 
  -2  10  15       73.01       81.95      7.51 o 
  -1  10  15       10.23       16.06      4.20 o 
   0  10  15       24.71       41.22      6.38 o 
   1  10  15        0.54       24.31      4.96 o 
 -10   0  16       17.39       21.94      6.74 o 
  -8   0  16       47.50       42.66      8.55 o 
  -6   0  16      299.49      231.56     14.97 o 
  -4   0  16       32.66       21.75      5.87 o 
  -2   0  16      582.12      449.38     13.60 o 
   0   0  16       51.78       53.68      5.23 o 
   2   0  16        6.16       28.44      6.30 o 
 -10   1  16       18.49       28.30      5.14 o 
  -9   1  16        0.01        3.32      3.54 o 
  -8   1  16        3.27        6.14      3.61 o 
  -7   1  16       73.09       62.77      6.74 o 
  -6   1  16      167.97      148.07      8.56 o 
  -5   1  16      148.75      121.91      7.35 o 
  -4   1  16      314.16      240.85      9.91 o 
  -3   1  16        0.01        0.13      2.35 o 
  -2   1  16      222.90      164.30      6.47 o 
  -1   1  16       24.81       29.67      2.85 o 
   0   1  16       35.90       39.01      3.91 o 
   1   1  16       54.00       85.09      5.30 o 
   2   1  16       24.57       38.03      5.16 o 
   3   1  16       20.89       24.15      3.93 o 
   4   1  16       40.78       71.34      9.10 o 
 -10   2  16        5.38       17.62      6.40 o 
  -9   2  16       21.64       22.30      5.36 o 
  -8   2  16        2.31        8.18      4.19 o 
  -7   2  16        0.04        3.82      3.16 o 
  -6   2  16       10.56       22.18      4.34 o 
  -5   2  16        4.08        4.15      2.80 o 
  -4   2  16      155.93      114.38      9.51 o 
  -3   2  16      102.87       93.62      7.02 o 
  -2   2  16        6.38        7.23      3.06 o 
  -1   2  16       17.16       20.30      3.09 o 
   0   2  16      109.28       87.68      5.53 o 
   1   2  16       91.51       93.19      5.46 o 
   2   2  16        4.19       18.30      6.89 o 
   3   2  16        0.09        5.56      2.86 o 
   4   2  16        2.25        4.63      3.39 o 
   5   2  16       19.74       29.73      5.22 o 
  -9   3  16        7.56        7.08      3.88 o 
  -8   3  16        0.96        5.49      3.71 o 
  -7   3  16        0.69        3.38      3.00 o 
  -6   3  16       40.11       51.33      8.94 o 
  -5   3  16        2.23        0.67      4.10 o 
  -4   3  16      203.01      183.29     12.03 o 
  -3   3  16        8.64       10.42      3.32 o 
  -2   3  16        2.81        4.93      2.90 o 
  -1   3  16       23.91       25.96      4.33 o 
   0   3  16       95.27       97.98      5.80 o 
   1   3  16        7.17       10.06      2.55 o 
   2   3  16      145.73      116.28      7.48 o 
   3   3  16        4.92        7.41      3.48 o 
   4   3  16       15.68       19.38      4.31 o 
   5   3  16        0.30        7.10      3.51 o 
  -9   4  16       66.87       74.61     11.19 o 
  -8   4  16       13.55       15.48      6.58 o 
  -7   4  16       19.05       21.27      7.21 o 
  -6   4  16        0.89        6.35      3.47 o 
  -5   4  16       22.00       22.63      4.59 o 
  -4   4  16        9.35       12.55      3.82 o 
  -3   4  16        9.88       13.90      3.85 o 
  -2   4  16      104.27       91.71      7.37 o 
  -1   4  16        0.04        3.87      2.63 o 
   0   4  16        7.01        9.11      3.04 o 
   1   4  16       55.88       36.70      5.19 o 
   2   4  16        0.70        1.76      2.91 o 
   3   4  16       49.71       58.09      6.42 o 
   4   4  16        9.05       10.60      4.02 o 
   5   4  16       31.24       45.02      6.00 o 
  -8   5  16        1.47        7.15      4.88 o 
  -7   5  16       90.21       94.80      8.33 o 
  -6   5  16       78.43       75.70      7.27 o 
  -5   5  16       12.34       20.07      4.52 o 
  -4   5  16       28.14       22.20      4.73 o 
  -3   5  16        0.47        1.29      2.94 o 
  -2   5  16        2.42        0.89      2.87 o 
  -1   5  16        0.15        0.76      4.22 o 
   0   5  16       27.63       28.26      4.77 o 
   1   5  16        2.34        0.14      3.14 o 
   2   5  16       34.32       34.48      6.70 o 
   3   5  16       22.74       21.32      4.77 o 
   4   5  16        1.80        3.15      3.65 o 
  -8   6  16       79.94       89.74     11.86 o 
  -7   6  16       22.64       29.63      6.11 o 
  -6   6  16       11.20       11.60      5.53 o 
  -5   6  16        1.23        2.22      3.10 o 
  -4   6  16       64.33       72.71      7.20 o 
  -3   6  16       73.04       72.38      7.02 o 
  -2   6  16       41.00       50.75      6.42 o 
  -1   6  16      174.21      151.69      8.99 o 
   0   6  16       20.82       14.50      4.38 o 
   1   6  16       55.81       52.68      6.27 o 
   2   6  16       43.59       42.36      6.30 o 
   3   6  16        5.08       17.29      6.82 o 
   4   6  16       50.28      136.26     12.49 o 
  -7   7  16       26.23       30.77      7.84 o 
  -6   7  16        1.65        6.38      3.43 o 
  -5   7  16       13.73       23.22      4.94 o 
  -4   7  16        1.77       10.55      4.01 o 
  -3   7  16       27.73       27.59      5.97 o 
  -2   7  16       20.93       25.24      4.89 o 
  -1   7  16       39.46       39.66      5.69 o 
   0   7  16       58.75       68.22     10.34 o 
   1   7  16       48.95       63.82      6.62 o 
   2   7  16       44.15       42.97      6.21 o 
   3   7  16       23.48       36.70      5.29 o 
  -7   8  16        8.83       25.65      6.66 o 
  -6   8  16       61.37       94.39     11.82 o 
  -5   8  16       67.10       77.12      7.41 o 
  -4   8  16       30.63       33.54      5.30 o 
  -3   8  16       10.07       16.60      4.28 o 
  -2   8  16       79.42       68.84      7.40 o 
  -1   8  16       63.67       76.67      7.50 o 
   0   8  16      316.85      239.88     11.73 o 
   1   8  16       32.59       31.93      5.46 o 
   2   8  16       21.95       35.46      7.01 o 
  -5   9  16       27.58       44.28      8.75 o 
  -4   9  16       45.81       57.71      6.72 o 
  -3   9  16        0.50        7.66      3.68 o 
  -2   9  16       19.04       42.58      9.53 o 
  -1   9  16        0.17        6.78      3.79 o 
   0   9  16       21.88       36.61      5.19 o 
   1   9  16       16.09       34.12      8.25 o 
  -3  10  16       45.09       57.31      6.26 o 
  -2  10  16        3.94       13.08      5.08 o 
  -1  10  16        5.40       17.02      4.77 o 
  -9   0  17        0.59        7.13      5.75 o 
  -7   0  17      118.24      119.60     12.92 o 
  -5   0  17       11.16       17.45      5.99 o 
  -3   0  17      134.43      103.53      9.65 o 
  -1   0  17       22.39       16.13      3.55 o 
   1   0  17      281.38      268.43     15.28 o 
   3   0  17       81.82       95.61      9.69 o 
  -9   1  17       70.75       81.54      8.16 o 
  -8   1  17       18.13       18.24      4.61 o 
  -7   1  17        0.06        3.10      3.53 o 
  -6   1  17      175.95      169.44      9.20 o 
  -5   1  17       22.97       24.09      4.31 o 
  -4   1  17       15.68       17.84      3.81 o 
  -3   1  17       14.25       21.62      3.26 o 
  -2   1  17        0.15        2.19      1.97 o 
  -1   1  17       34.13       34.75      3.86 o 
   0   1  17       10.85       19.24      3.15 o 
   1   1  17      129.95      112.42      5.82 o 
   2   1  17       34.29       35.94      3.88 o 
   3   1  17       11.24       11.66      5.71 o 
   4   1  17        1.77       11.94      6.58 o 
  -9   2  17        0.21        7.00      3.62 o 
  -8   2  17        0.71        2.60      3.62 o 
  -7   2  17       22.76       22.24      4.55 o 
  -6   2  17       98.31       83.59      7.37 o 
  -5   2  17       45.24       35.97      7.88 o 
  -4   2  17       11.22        9.70      3.67 o 
  -3   2  17       41.06       41.63      5.53 o 
  -2   2  17        1.14        1.66      2.77 o 
  -1   2  17        1.92        4.02      2.37 o 
   0   2  17        7.87        7.40      2.79 o 
   1   2  17       27.85       43.46      8.11 o 
   2   2  17       23.64       26.49      4.78 o 
   3   2  17        0.92        2.39      3.33 o 
   4   2  17        0.06        8.34      3.86 o 
  -9   3  17        5.92       12.96      3.82 o 
  -8   3  17        1.57       10.12      5.87 o 
  -7   3  17       30.62       41.99      9.06 o 
  -6   3  17        3.39        3.90      5.08 o 
  -5   3  17       44.01       37.45      5.65 o 
  -4   3  17        5.79        7.01      3.33 o 
  -3   3  17        6.29        4.87      3.41 o 
  -2   3  17       46.72       57.43      6.17 o 
  -1   3  17      155.05      128.17      8.04 o 
   0   3  17      110.04      112.38      5.99 o 
   1   3  17        1.71        2.95      3.01 o 
   2   3  17        3.79        5.92      3.61 o 
   3   3  17       38.92       60.91      6.60 o 
   4   3  17        0.12       12.94      3.61 o 
  -8   4  17       74.46       78.28     11.54 o 
  -7   4  17       16.68       14.50      6.26 o 
  -6   4  17       21.69       27.66      5.35 o 
  -5   4  17        8.22        8.59      5.12 o 
  -4   4  17      254.23      216.83     10.72 o 
  -3   4  17        0.09        3.19      3.02 o 
  -2   4  17        0.43       -1.48      2.36 o 
  -1   4  17        0.43        0.07      2.86 o 
   0   4  17        7.61       16.61      3.40 o 
   1   4  17      166.83      136.39      8.62 o 
   2   4  17      136.48      130.44      8.66 o 
   3   4  17        6.93       10.18      3.84 o 
   4   4  17       58.65       64.85      7.17 o 
  -8   5  17       26.11       46.99      5.97 o 
  -7   5  17       33.71       33.22      5.83 o 
  -6   5  17      110.48      112.30      8.52 o 
  -5   5  17        7.83       12.69      4.41 o 
  -4   5  17       27.83       28.75      5.30 o 
  -3   5  17       43.09       32.94      5.69 o 
  -2   5  17       47.17       47.16      9.49 o 
  -1   5  17       95.74       91.18      7.84 o 
   0   5  17       81.69       81.48      7.44 o 
   1   5  17       74.19       72.90      7.43 o 
   2   5  17        0.01        2.53      3.40 o 
   3   5  17        0.08        6.06      3.03 o 
   4   5  17        0.72       15.64      5.28 o 
  -7   6  17        0.84        7.73      3.75 o 
  -6   6  17        1.63        8.53      3.72 o 
  -5   6  17       43.75       44.22      6.28 o 
  -4   6  17       30.24       29.06      7.37 o 
  -3   6  17      129.54      120.64      8.53 o 
  -2   6  17       24.77       24.67      8.29 o 
  -1   6  17        1.67        6.94      3.57 o 
   0   6  17      100.68       90.10      8.00 o 
   1   6  17       21.15       28.91      5.16 o 
   2   6  17        6.60       11.13      3.80 o 
   3   6  17       17.55       28.46      4.52 o 
  -7   7  17        3.33       17.69      6.18 o 
  -6   7  17       27.65       40.27      5.93 o 
  -5   7  17        0.49        8.20      3.80 o 
  -4   7  17        0.97        5.66      3.84 o 
  -3   7  17        7.83        9.95      4.02 o 
  -2   7  17        9.47       22.12     10.93 o 
  -1   7  17       42.75       45.35      6.01 o 
   0   7  17       34.52       46.20      9.97 o 
   1   7  17       13.35       14.16      4.14 o 
   2   7  17        4.96       21.60      4.87 o 
  -6   8  17       19.05       30.33      7.72 o 
  -5   8  17       30.97       47.98      5.87 o 
  -4   8  17      104.17      108.05      8.18 o 
  -3   8  17       24.99       26.65      6.11 o 
  -2   8  17        0.52        7.39      3.55 o 
  -1   8  17       13.67       17.65      6.34 o 
   0   8  17       17.15       24.55      4.41 o 
   1   8  17        0.05       11.87      3.62 o 
  -4   9  17       13.52       19.41      4.06 o 
  -3   9  17        5.84       17.36      3.98 o 
  -2   9  17        7.51       20.72      4.05 o 
  -1   9  17       34.53       50.38      5.76 o 
   0   9  17       15.43       31.24      7.37 o 
  -8   0  18       74.52       81.35     11.46 o 
  -6   0  18      508.03      385.16     20.25 o 
  -4   0  18       15.51       17.96      5.36 o 
  -2   0  18        4.50       13.74      3.48 o 
   0   0  18      215.73      190.12     13.79 o 
   2   0  18       29.91       30.88      7.48 o 
  -9   1  18       17.72       29.18      5.10 o 
  -8   1  18       46.20       48.08      6.58 o 
  -7   1  18       14.10       20.89      4.79 o 
  -6   1  18       10.76       21.67      4.61 o 
  -5   1  18        5.72       11.64      3.70 o 
  -4   1  18       57.76       55.09      5.92 o 
  -3   1  18       75.45       80.17      7.09 o 
  -2   1  18       28.75       20.03      3.43 o 
  -1   1  18        1.04        6.86      2.52 o 
   0   1  18       10.17       20.02      3.48 o 
   1   1  18        1.65       12.02      3.07 o 
   2   1  18       37.19       56.34      6.39 o 
   3   1  18       10.01       20.09      6.97 o 
  -8   2  18        0.18        8.71      3.99 o 
  -7   2  18       61.94       50.70      9.57 o 
  -6   2  18       14.74       16.19      6.74 o 
  -5   2  18       97.56       97.42     11.82 o 
  -4   2  18       19.63       19.94      4.60 o 
  -3   2  18       15.75        7.50      3.84 o 
  -2   2  18        1.39        3.86      3.02 o 
  -1   2  18        8.20       12.23      3.14 o 
   0   2  18        3.06        7.23      2.69 o 
   1   2  18       93.57       86.38      8.17 o 
   2   2  18       98.82       80.79      7.51 o 
   3   2  18        6.74       15.28      4.33 o 
   4   2  18        7.60       20.01      7.52 o 
  -8   3  18       10.00       26.51      6.78 o 
  -7   3  18        2.23        9.22      5.52 o 
  -6   3  18        0.24        0.47      5.12 o 
  -5   3  18       34.87       42.51     11.03 o 
  -4   3  18        9.21       13.55      4.11 o 
  -3   3  18        0.17        1.33      2.91 o 
  -2   3  18       37.44       32.56      5.12 o 
  -1   3  18       17.94       19.27      3.58 o 
   0   3  18       32.07       34.85     10.76 o 
   1   3  18        3.70        4.59      3.67 o 
   2   3  18       41.91       47.09      6.31 o 
   3   3  18        8.07       17.03      7.29 o 
  -8   4  18       38.57       41.88      9.18 o 
  -7   4  18       32.43       43.15      6.27 o 
  -6   4  18        0.00        2.86      3.42 o 
  -5   4  18       17.71       24.20      5.19 o 
  -4   4  18        0.01        0.30      2.93 o 
  -3   4  18        3.39        8.46      3.84 o 
  -2   4  18        2.73        4.41      3.26 o 
  -1   4  18       63.15       81.04      8.72 o 
   0   4  18       42.60       41.26      5.89 o 
   1   4  18        7.41       20.74      4.74 o 
   2   4  18       59.07       57.29      6.68 o 
   3   4  18       10.75       21.65      4.74 o 
  -7   5  18       10.53       15.87      4.18 o 
  -6   5  18       18.93       25.37      5.14 o 
  -5   5  18       24.62       27.73      5.29 o 
  -4   5  18       34.14       27.60      5.14 o 
  -3   5  18       11.40       18.96      5.73 o 
  -2   5  18        2.75        1.42      3.27 o 
  -1   5  18        5.62       10.47      4.04 o 
   0   5  18       82.44       87.60      8.01 o 
   1   5  18        3.37       15.13      5.59 o 
   2   5  18        2.34        6.51      3.49 o 
   3   5  18        8.24       25.65      6.58 o 
  -7   6  18        2.29       16.32     12.49 o 
  -6   6  18        0.97        9.19      3.79 o 
  -5   6  18       38.20       38.46      5.74 o 
  -4   6  18       39.23       45.59      6.15 o 
  -3   6  18       19.97       18.92      6.87 o 
  -2   6  18       17.93       16.45      6.05 o 
  -1   6  18        0.03        8.03      3.45 o 
   0   6  18        6.26        7.44      3.62 o 
   1   6  18        8.37       12.33      3.70 o 
   2   6  18        6.30       21.27      6.72 o 
  -6   7  18        6.47       20.72      6.15 o 
  -5   7  18       87.08       96.57      8.44 o 
  -4   7  18      145.52      131.49      9.20 o 
  -3   7  18       70.47       83.65      8.02 o 
  -2   7  18        9.89        7.56      5.44 o 
  -1   7  18       54.10       47.21      6.26 o 
   0   7  18       20.38       30.63      6.95 o 
   1   7  18        8.75       53.72     28.82 o 
  -4   8  18        4.95       30.50      4.44 o 
  -3   8  18        3.84       17.84      3.68 o 
  -2   8  18       71.75       84.70      7.84 o 
  -1   8  18       46.24       41.34      5.59 o 
   0   8  18       32.93       33.13      7.25 o 
  -7   0  19       26.56       18.75      7.33 o 
  -5   0  19       12.01       18.00      5.75 o 
  -3   0  19       34.41       25.32      4.84 o 
  -1   0  19       37.61       50.42      9.57 o 
   1   0  19       15.03       23.24      6.82 o 
  -8   1  19        2.16       12.88      3.88 o 
  -7   1  19       90.77       95.59      8.50 o 
  -6   1  19       10.52       11.55      5.32 o 
  -5   1  19        6.64       10.24      6.07 o 
  -4   1  19       71.62       69.62      7.27 o 
  -3   1  19        9.44       10.47      3.71 o 
  -2   1  19        1.64        4.90      2.76 o 
  -1   1  19       15.95       14.08      3.52 o 
   0   1  19       15.32       23.57      5.33 o 
   1   1  19       21.52       29.75      6.87 o 
   2   1  19       37.26       69.49     10.99 o 
   3   1  19        1.64       13.39      6.11 o 
  -8   2  19       22.91       52.24      9.14 o 
  -7   2  19        4.64       18.99      7.17 o 
  -6   2  19      178.32      149.89     13.83 o 
  -5   2  19        0.00        5.38      3.60 o 
  -4   2  19        3.28        4.86      4.88 o 
  -3   2  19        0.08       -0.62      3.10 o 
  -2   2  19       22.13       24.40      4.01 o 
  -1   2  19       25.28       20.04      3.83 o 
   0   2  19       22.83       31.42      7.71 o 
   1   2  19       13.46       14.52      3.52 o 
   2   2  19       50.76       47.86      9.38 o 
   3   2  19        0.01       11.90      6.70 o 
  -7   3  19       45.87       57.32      9.81 o 
  -6   3  19       49.93       69.10     10.83 o 
  -5   3  19        7.62        9.42      4.15 o 
  -4   3  19       12.29        9.73      4.03 o 
  -3   3  19        2.24        3.39      3.38 o 
  -2   3  19       68.70       81.95      7.80 o 
  -1   3  19        0.05        4.19      2.90 o 
   0   3  19        0.27        7.77      3.05 o 
   1   3  19      133.45      128.42      8.71 o 
   2   3  19        2.09       14.12      4.96 o 
  -7   4  19        2.65       18.60      4.33 o 
  -6   4  19        2.27       10.65      4.02 o 
  -5   4  19       13.41       15.02      4.34 o 
  -4   4  19      227.96      220.49     11.41 o 
  -3   4  19        0.14        3.41      5.26 o 
  -2   4  19      105.18      102.68      8.43 o 
  -1   4  19        2.84        9.33      3.26 o 
   0   4  19        0.30        6.02      3.58 o 
   1   4  19        5.06        5.20      4.29 o 
   2   4  19       33.32       68.01      8.82 o 
  -6   5  19       94.62      102.03      8.63 o 
  -5   5  19       43.23       44.08      6.42 o 
  -4   5  19       14.60       19.41      4.73 o 
  -3   5  19       57.14       49.68      7.07 o 
  -2   5  19      136.58      133.36      8.96 o 
  -1   5  19       18.19       24.87      5.00 o 
   0   5  19       44.90       45.99      7.15 o 
   1   5  19        6.32       13.15      4.37 o 
  -6   6  19       23.36       59.52      8.43 o 
  -5   6  19        0.41       19.38      4.55 o 
  -4   6  19       35.03       55.36      6.57 o 
  -3   6  19       11.16       15.78      4.16 o 
  -2   6  19        0.09        7.07      3.18 o 
  -1   6  19       57.32       71.34      7.16 o 
   0   6  19       23.30       30.92      6.89 o 
  -4   7  19       82.72       93.28      9.00 o 
  -3   7  19        0.65        8.00      7.27 o 
  -2   7  19        0.98       16.70      3.69 o 
  -1   7  19       12.67       33.17      7.33 o 
  -6   0  20       19.28       18.16      6.70 o 
  -4   0  20       17.99       26.00      7.56 o 
  -2   0  20       13.89       11.94      6.93 o 
   0   0  20       23.88       26.79      8.63 o 
   2   0  20        7.28       26.98      8.08 o 
  -7   1  20       50.27       63.03     10.32 o 
  -6   1  20       51.81       64.92     10.40 o 
  -5   1  20        5.65        7.51      3.69 o 
  -4   1  20        7.33        6.22      4.18 o 
  -3   1  20       23.28       31.44      4.62 o 
  -2   1  20       30.25       22.94      4.75 o 
  -1   1  20       37.77       46.32      6.49 o 
   0   1  20        2.65        7.38      4.49 o 
   1   1  20       47.16       57.44     12.17 o 
   2   1  20        5.76       11.90      7.17 o 
  -7   2  20       15.35       38.02      8.23 o 
  -6   2  20       22.17       24.93      5.24 o 
  -5   2  20        3.23        9.76      4.13 o 
  -4   2  20       16.98       15.44      4.45 o 
  -3   2  20       29.37       28.11      5.23 o 
  -2   2  20       23.59       19.43      4.00 o 
  -1   2  20        0.32        4.39      2.88 o 
   0   2  20        1.68        6.71      3.34 o 
   1   2  20        0.75        8.04      6.70 o 
  -6   3  20       10.42       15.17      3.93 o 
  -5   3  20        2.06        7.62      4.69 o 
  -4   3  20       20.61       32.17      6.42 o 
  -3   3  20       12.80       15.29      4.72 o 
  -2   3  20       19.59       16.82      4.03 o 
  -1   3  20       14.87       14.74      4.22 o 
   0   3  20       37.08       46.56      6.04 o 
   1   3  20       39.60       40.20      5.71 o 
  -6   4  20       13.25       27.26      4.99 o 
  -5   4  20      192.08      185.31     10.60 o 
  -4   4  20        2.78       10.59      4.05 o 
  -3   4  20       21.72       24.16      4.94 o 
  -2   4  20        3.05        6.40      3.32 o 
  -1   4  20       24.78       38.11      8.77 o 
   0   4  20        0.39        8.53      3.29 o 
  -5   5  20        1.48       12.14      3.69 o 
  -4   5  20       82.64       82.30      7.71 o 
  -3   5  20      118.76      113.49      8.49 o 
  -2   5  20        3.53       13.08      3.87 o 
  -1   5  20      109.17      106.65      8.40 o 
   0   5  20       13.29       18.32      7.33 o 
  -3   6  20        3.59       18.40      5.75 o 
  -2   6  20       30.44       41.68      8.27 o 
  -3   0  21        3.04        4.06      7.01 o 
  -1   0  21      101.40       90.84     12.37 o 
  -5   1  21        7.93       17.26      4.32 o 
  -4   1  21       54.49       66.95      6.15 o 
  -3   1  21       28.24       42.91      6.57 o 
  -2   1  21       17.05       16.30      5.16 o 
  -1   1  21        0.33       28.85     11.76 o 
   0   1  21        1.76       13.43      5.44 o 
  -5   2  21       21.92       26.21      5.08 o 
  -4   2  21        5.28       15.15      7.29 o 
  -3   2  21        1.53        7.68      3.38 o 
  -2   2  21       39.87       55.10      5.51 o 
  -1   2  21       29.01       31.28      4.38 o 
   0   2  21       35.44       42.70      9.28 o 
  -5   3  21       12.56       30.73      7.68 o 
  -4   3  21        0.00       15.78      3.90 o 
  -3   3  21       52.98       64.56      8.84 o 
  -2   3  21        2.85       11.00      3.41 o 
  -1   3  21       34.05       48.79      5.75 o 
  -4   4  21       17.20       23.56      6.85 o 
  -3   4  21        2.12       27.73      7.17 o 
  -2   4  21       20.30       52.73      7.13 o 
                                                 
