# Supplementary material for: Crystal structure of 2,3-diphenyl-2,3-di­hydro-4H-1,3-benzo­thia­zin-4-one 1-oxide
Source: Acta Crystallogr E Crystallogr Commun. 2017 Jul 17;73(Pt 8):1189–91. doi: 10.1107/S2056989017010313 (PMC5598846; doi:10.1107/S2056989017010313)
Supplement: Supplementary file 3 [file e-73-01189-Isup3.mol]

  ACD/Labs06151708382D

 24 27  0  0  0  0  0  0  0  0  1 V2000
   19.0115  -24.1390    0.0000 C   0  0  0  0  0  0  0  0  0  0  0  0
   19.0115  -30.9178    0.0000 C   0  0  0  0  0  0  0  0  0  0  0  0
   13.1403  -20.7496    0.0000 C   0  0  0  0  0  0  0  0  0  0  0  0
   13.1403  -34.3072    0.0000 C   0  0  0  0  0  0  0  0  0  0  0  0
    7.2699  -24.1390    0.0000 C   0  0  0  0  0  0  0  0  0  0  0  0
    7.2699  -30.9178    0.0000 C   0  0  0  0  0  0  0  0  0  0  0  0
   30.7530  -24.1390    0.0000 N   0  0  0  0  0  0  0  0  0  0  0  0
   30.7530  -30.9178    0.0000 C   0  0  0  0  0  0  0  0  0  0  0  0
   24.8819  -20.7496    0.0000 C   0  0  0  0  0  0  0  0  0  0  0  0
   24.8819  -34.3072    0.0000 S   0  0  0  0  0  0  0  0  0  0  0  0
   36.6233  -20.7496    0.0000 C   0  0  0  0  0  0  0  0  0  0  0  0
   36.6233  -13.9709    0.0000 C   0  0  0  0  0  0  0  0  0  0  0  0
   42.4943  -24.1389    0.0000 C   0  0  0  0  0  0  0  0  0  0  0  0
   42.4943  -10.5816    0.0000 C   0  0  0  0  0  0  0  0  0  0  0  0
   48.3646  -20.7496    0.0000 C   0  0  0  0  0  0  0  0  0  0  0  0
   48.3646  -13.9709    0.0000 C   0  0  0  0  0  0  0  0  0  0  0  0
   36.6233  -34.3072    0.0000 C   0  0  0  0  0  0  0  0  0  0  0  0
   42.4940  -30.9180    0.0000 C   0  0  0  0  0  0  0  0  0  0  0  0
   36.6234  -41.0862    0.0000 C   0  0  0  0  0  0  0  0  0  0  0  0
   48.3645  -34.3080    0.0000 C   0  0  0  0  0  0  0  0  0  0  0  0
   42.4937  -44.4756    0.0000 C   0  0  0  0  0  0  0  0  0  0  0  0
   48.3642  -41.0864    0.0000 C   0  0  0  0  0  0  0  0  0  0  0  0
   24.8817  -13.9708    0.0000 O   0  0  0  0  0  0  0  0  0  0  0  0
   24.8817  -41.0859    0.0000 O   0  0  0  0  0  0  0  0  0  0  0  0
  3  1  2  0  0  0  0
  4  2  2  0  0  0  0
  5  3  1  0  0  0  0
  6  4  1  0  0  0  0
  6  5  2  0  0  0  0
  8  7  1  0  0  0  0
  9  7  1  0  0  0  0
 10  8  1  0  0  0  0
  1  9  1  0  0  0  0
  2 10  1  0  0  0  0
  2  1  1  0  0  0  0
 12 11  1  0  0  0  0
 13 11  2  0  0  0  0
 14 12  2  0  0  0  0
 15 13  1  0  0  0  0
 16 14  1  0  0  0  0
 16 15  2  0  0  0  0
  7 11  1  0  0  0  0
 18 17  1  0  0  0  0
 19 17  2  0  0  0  0
 20 18  2  0  0  0  0
 21 19  1  0  0  0  0
 22 20  1  0  0  0  0
 22 21  2  0  0  0  0
  8 17  1  4  0  0  0
  9 23  2  0  0  0  0
 10 24  2  0  0  0  0
M  END
